# Supplementary material for: Inboard advance of arc magmatism regulates mountain building in the Andes
Source: Nat Commun. 2026 Apr 11;17:5082. doi: 10.1038/s41467-026-71431-x (PMC13247209; doi:10.1038/s41467-026-71431-x)
Supplement: Supplementary file 3 — Supplementary Data 1-7 [file 41467_2026_71431_MOESM3_ESM.xlsx]

## Sheet: Supplementary Data 1
Supplementary Data 1: Igneous Geochronology Date Compilation
Compiled from Pilger, 2024
Longitude	Latitude	Age	Error	Sample ID	Description	Short Reference	Compilation	Method	Material
-68.7833	-27.0333	0.028	0.011		Lascar	Clavero_2000	Trumbull_2006	ArAr	whole_rock
-68.778	-27.098	0.028	0.011		Volcán Nevado Tres Cruces	Gardeweg_2000	Amigo_2012	ArAr
-68.7298	-27.0355	0.067	0.009	GCO-135	Pómez dacite, of hb. and biot.	Gardeweg_2000	Gardeweg_2000		biotite
-68.55	-27.117	0.1	0.017		Lascar	Clavero_2000	Trumbull_2006	ArAr	whole_rock
-68.8144	-27.1065	0.168	0.006	GCO-52	daciteofhb. and biot. Vítrea	Gardeweg_2000	Gardeweg_2000		biotite
-68.38	-27.04	0.23	0.04		dacite; cone; ; Sector Paso San Francsico; El Fraile	Mpodozis_1996	Grosse_2017	KAr
-68.8376	-27.098	0.35	0.04	1659	dacite	González_1985	Gardeweg_2000		biotite
-68.1704	-27.0073	0.352	0.033	IN09	Incahuasi Volcano; NE mafic center	Grosse_2018	Grosse_2018	KAr	whole rock
-68.6133	-27.0667	0.44	0.3	SAF272	SalarofAntofalla, tuff	Voss_2002	Voss_2002	ArAr	biotite
-68.48	-27.06	0.45	0.06		dacite; cone; ; Sector Paso San Francsico; El Muerto	González-Ferrán_1985	Grosse_2017	KAr
-68.836	-28.024	0.51	0.04	CO 524	rhyolite, pumice; Incapillo pumice, Incapillo complex, Q. Veladero. medial	Goss_2009	Brandmeier_2014	ArAr	biotite
-68.821	-27.95	0.52	0.03	CO 514	rhyodacite, pumice; Incapillo pumice, Incapillo complex, Caldera. south rim	Goss_2009	Brandmeier_2014	ArAr	biotite
-68.4577	-28.793	0.7	0.2			Mpodozis_1996b	Mpodozis_1996b	K/Ar
-68.296	-27.033	0.71	0.08		Volcán NevadoofIncahuasi	Baker_1987	Amigo_2012	KAr
-68.1861	-27.0445	0.739	0.048	IN16	Incahuasi Volcano; SE lava field	Grosse_2018	Grosse_2018	KAr	whole rock
-68.2155	-27.021	0.763	0.085	1N07	trachydacite; Lava dome, Incahuasi	Grosse_2018	Grosse_2018	KAr
-68.2155	-27.021	0.763	0.085	IN07	Incahuasi Volcano; Lava dome	Grosse_2018	Grosse_2018	KAr	whole rock
-68.8169	-27.1029	0.8	0.5	GCO-53	dacite of hb. and biot. vítrea, bandeada	Gardeweg_2000	Gardeweg_2000		biotite
-68.3513	-28.8582	0.8	0.5			Mpodozis_1996b	Mpodozis_1996b	K/Ar
-68.3076	-28.9257	0.8	0.3			Mpodozis_1996b	Mpodozis_1996b	K/Ar
-68.2769	-27.0747	1	0.13	IN11	Incahuasi Volcano; Main edifice	Grosse_2018	Grosse_2018	KAr	whole rock
-68.5425	-27.3447	1.1	0.1	CO28	Southwest flows at Cerro Bayo,whole rock	Kay_2011	Kay_2011	KAr	whole_rock
-68.43	-27.06	1.14	0.05		andesite; cone; ; Sector Paso San Francsico; El Muertito	González-Ferrán_1985	Grosse_2017	KAr
-68.25	-27.0724	1.14	0.37	IN13	Incahuasi Volcano; Main edifice	Grosse_2018	Grosse_2018	KAr	whole rock
-69	-27.0833	1.15	0.05		Lascar	Gonzales-Ferran_1985	Trumbull_2006	KAr	unknown
-69.6948	-28.1784	1.2	0.9	AC-603	andesite; Formation Astaburuaga 01Ma	Salazar_2013	Salazar_2013	KAr	whole rock
-68.6333	-27.0667	1.2	0.3		Lascar	Mpodozis_1996	Trumbull_2006	KAr	biotite
-68.5408	-27.0595	1.2	0.3	CC309	Young Ojos del Salado Complex near Refugio Atacama,WR	Kay_2011	Kay_2011	KAr	whole_rock
-68.5087	-29.0291	1.2	0.3			Mpodozis_1996b	Mpodozis_1996b	K/Ar
-68.2889	-28.8276	1.2	0.7			Mpodozis_1996b	Mpodozis_1996b	K/Ar
-69.7706	-28.8516	1.3	0.1	SCL-105d	Formation Guanaco Sonso PeTrgs	Salazar_2016	Salazar_2016	Ar/Ar
-68.7104	-27.1231	1.3	0.5	GCO-190	dacite of ohb. and biot.	Gardeweg_2000	Gardeweg_2000		biotite
-68.71	-27.11	1.3	0.5		dacite; cone; ; Sector Paso San Francsico; El Solo	Gardeweg_2000	Grosse_2017	KAr
-65.3958	-33.1542	1.3	0.12		Trachydacitic dome Sanidine	Ibanes (2015)		U-Pb	zircon
-68.881	-27.0556	1.4	0.4	GCO-130	dacite of hb. and biot. vítrea, bandeada	Gardeweg_2000	Gardeweg_2000		biotite
-68.54	-27.11	1.53			dacite; massif; ; Sector Paso San Francsico; Ojos del Salado	Gardeweg_2000	Grosse_2017	KAr
-68.9047	-27.052	1.56	0.15	GCO-141	Pómez dacite of hb. and biot.	Gardeweg_2000	Gardeweg_2000		biotite
-68.3	-27.03	1.57			andesite basalt; cone; ; Sector Paso San Francsico; Incahuasi	Mpodozis_1996	Grosse_2017	KAr
-68.86	-27.939	1.6	0.5	CO 141	rhyodacite, pumice; Incapillo pumice, Incapillo complex, Q. Veladero. proximal	Goss_2009	Brandmeier_2014	KAr	biotite
-68.3717	-27.524	1.7	0.4	CO57	Dome complex north of Laguna Los Aparejos,biotite	Kay_2011	Kay_2011	KAr	biotite
-67.7751	-29.0125	1.7	0.8	E-1327		LosadaCalderon et al., 1994		K/Ar	vein, biotite
-68.8588	-27.0809	1.8	0.5	GCO-57	dacite of hb. and biot. Bandeada	Gardeweg_2000	Gardeweg_2000		biotite
-69.0928	-27.904	1.9	0.2	CO179	hornblende-bearing andesite,Pircas Negras flow	Kay_2011	Kay_2011	KAr	whole_rock
-65.3958	-33.1542	1.9	0.2		Trachyandesitic dyke whole rock	Ramos et al. (1991)		K/Ar	zircon
-69.8675	-29.382	2.05	0.47		Cerro of Vidrio rhyolite	Bissig_2002	Bissig_2002	ArAr	Biotite
-68.832	-27.0917	2.1	0.3	GCO-55	dacite of hb. and biot.	Gardeweg_2000	Gardeweg_2000		whole rock
-68.78	-27.08	2.1	0.3		Lascar	Clavero_2000	Trumbull_2006	KAr	whole_rock
-68.7438	-27.1008	2.1	0.3	GCO-218	dacite of hb. afanítica dacite of hb. and biot.	Gardeweg_2000	Gardeweg_2000		whole rock
-65.3958	-33.1542	2.2	0.12		Trachydacitic dome Sanidine	Ibanes (2015)		U-Pb	zircon
-69.0031	-27.1317	2.3	0.2	CC274	volcan La Barra (El Bardo),WR	Kay_2011	Kay_2011	KAr	whole_rock
-68.8352	-29.1341	2.3	0.2			Mpodozis_1996b	Mpodozis_1996b	K/Ar
-68.622	-27.583	2.4	0.2	CO51	Flows in valley SE of Laguna green,whole rock	Kay_2011	Kay_2011	KAr	whole_rock
-69.2982	-28.0662	2.5	0.9	AC-409	andesite; Lavas of Pircas Negras MPlipn	Salazar_2013	Salazar_2013	KAr	whole rock
-68.8538	-27.0357	2.5	1.3	GCO-59	dacite of hb. and biot.	Gardeweg_2000	Gardeweg_2000		biotite
-68.756	-28.0188	2.5	0.4	CO147	dacite,	Goss_2009	Kay_2011	KAr	whole_rock
-68.4852	-27.3182	2.6	0.2	CO31	Flow southeast of Cerro Bayo,whole rock	Kay_2011	Kay_2011	KAr	whole_rock
-65.6665	-32.9544	2.6	0.62		Dacite	Ramos et al. (1991)		K/Ar	whole rock
-65.3958	-33.1542	2.6	0.7		Andesite whole rock	Ramos et al. (1991)		K/Ar	zircon
-68.7671	-27.0311	2.8	0.3	GCO-134	dacite of hb. and biot.	Gardeweg_2000	Gardeweg_2000		whole rock
-68.94	-27.92	2.9	0.4		dacite; cone; Plio- ; Sector Pissis; 27.92	Goss_2013	Grosse_2017	KAr
-68.4712	-27.3363	2.9	0.2	CO30	Basement of Cerro Bayo (equivalent to old Ojos del Salado),whole rock	Kay_2011	Kay_2011	KAr	whole_rock
-66.1	-27.1	2.97	0.6		Santa Maria	Strecker_1989	Marrett_1994	FT
-69.0292	-27.7562	3.2	0.3	CO180	dacite flow, old dome, extreme western Nevado Pissis ridge, east of Vidal Gormaz pass	Goss_2009	Kay_2011	KAr	whole_rock
-69	-27.08	3.2	0.3		Lascar	Mpodozis_1996	Trumbull_2006	KAr	biotite
-68.81	-27.15	3.2	0.3		dacite; cone; Plio; Sector Paso San Francsico; Puntiagudo	Gardeweg_1997	Grosse_2017	KAr
-68.4149	-27.0328	3.2	0.3	CC353	Cerro El Muertito, Quebrada Frale,WR	Kay_2011	Kay_2011	KAr	whole_rock
-68.3982	-28.9804	3.2	0.3			Mpodozis_1996b	Mpodozis_1996b	K/Ar
-68.5926	-28.8844	3.3	0.3			Mpodozis_1996b	Mpodozis_1996b	K/Ar
-68.7003	-28.974	3.4	1.1			Mpodozis_1996b	Mpodozis_1996b	K/Ar
-68.768	-27.6755	3.5	0.5	CO41	Mafic flows in valley northeast of Laguna. Los Aperejos,whole rock	Kay_2011	Kay_2011	KAr	whole_rock
-68.76	-28.02	3.5	0.1		dacite GT andesite; cone; Plio; Sector Pissis; Bonete Chico	Goss_2009	Grosse_2017	KAr
-68.756	-28.0188	3.5	0.1	CO148	amphibole-bearing platy andesite from Bonete Chico,	Goss_2009	Kay_2011	KAr	whole_rock
-68.5692	-27.007	3.5	0.3	CC312	Ojos del Salado lower flow, Quebrada Ojos del Salado,WR	Kay_2011	Kay_2011	KAr	whole_rock
-68.5541	-27.0097	3.5	0.6	CC311	Ojos del Salado lower flow, Quebrada Ojos del Salado,WR	Kay_2011	Kay_2011	KAr	whole_rock
-68.5386	-28.9491	3.5	0.5			Mpodozis_1996b	Mpodozis_1996b	K/Ar
-68.5255	-28.9625	3.5	0.6			Mpodozis_1996b	Mpodozis_1996b	K/Ar
-68.67	-27.5	3.6	0.6		Lascar	Mpodozis_1996	Trumbull_2006	KAr	sanidine
-69.6217	-27.2217	3.61	0.01	An070	Salar of Antofalla, ignimbrite	Voss_2002	Voss_2002	ArAr	feldspar
-68.5544	-28.7916	3.7	0.6			Mpodozis_1996b	Mpodozis_1996b	K/Ar
-68.4041	-28.8967	3.7	0.2			Mpodozis_1996b	Mpodozis_1996b	K/Ar
-68.98	-28.07	3.8	0.4		dacite GT andesite; cone; Mio sup-Plio; Sector Pissis; Veladero	Goss_2009	Grosse_2017	ArAr
-68.4971	-28.8478	3.8	0.6			Mpodozis_1996b	Mpodozis_1996b	K/Ar
-68.5229	-28.7629	3.9	0.9			Mpodozis_1996b	Mpodozis_1996b	K/Ar
-69.3826	-27.6451	4	2.5	CO438	pumice,Ig. Aguas Blancas, road to Refugio Mine	Kay_2011	Kay_2011	KAr	whole_rock
-68.634	-28.1955	4	0.2	CO145	fluidal amphibole-bearing andesite,Pircas Negras, se Cerro Bonete Chico	Kay_2011	Kay_2011	KAr	whole_rock
-68.756	-27.7273	4.1	0.4	CO37	Young Nevado Pissis flows below glacier,biotite	Kay_2011	Kay_2011	KAr	biotite
-67.7751	-29.0125	4.19	0.27	11060488		LosadaCalderon et al., 1994		K/Ar	sericite
-69.2971	-28.0105	4.2	0.5	CO414	Hornblende andesite,Pircas Negras flow in Pircas Negras pass	Kay_2011	Kay_2011	KAr	whole_rock
-68.8988	-27.0965	4.2	0.7	CC276	Cerro Tres Cruces, ("Los Patos Chile") of González Ferrán et al, 1985,WR	Kay_2011	Kay_2011	KAr	whole_rock
-68.7797	-27.6943	4.2	0.2	CO39	Black volcanic center north of Nevado Pissis,whole rock	Kay_2011	Kay_2011	KAr	whole_rock
-68.7794	-29.0925	4.2	0.7			Mpodozis_1996b	Mpodozis_1996b	K/Ar
-68.76	-28.02	4.2	0.3		dacite GT andesite; cone; Plio; Sector Pissis; Bonete Chico	Goss_2009	Grosse_2017	KAr
-68.6587	-28.8543	4.2	0.6			Mpodozis_1996b	Mpodozis_1996b	K/Ar
-68.644	-27.6388	4.2	0.2	CO5	Nacimiento of Jague flows in valley south of Laguna Negra,whole rock	Kay_2011	Kay_2011	KAr	whole_rock
-69.2808	-27.2306	4.21	0.8	noid	granitoide; unitES VOLCANICAS and SUBVOLCANICAS of LA FRANJA of MARICUNGA; FASE I Oligoceno Upper - Mioceno lower (ca. 23; Batolito El Hielo Pegh	Muzzio_1980	Mpodozis_2012	KAr	biotite
-69.8467	-28.4588	4.23	0.9	NAC-564	lava dacite; Formation Doria Ana Mda	Salazar_2013	Salazar_2013	KAr	biotite
-67.7501	-29.0033	4.32	0.13	37-20230287		LosadaCalderon et al., 1994		K/Ar	biotite
-68.895	-27.045	4.4	0.6	CC296	Rodrigo, Los_Patos, Valle Ancho, Tres Cruces	Goss_2013	Goss_2013	KAr	whole_rock
-68.78	-27.1	4.4			dacite; massif; Plio- ; Sector Paso San Francsico; Tres Cruces	González-Ferrán_1985	Grosse_2017	KAr
-68.7667	-27	4.4	0.6		Lascar	Mpodozis_1996	Trumbull_2006	KAr	whole_rock
-68.6877	-28.988	4.4	0.6			Mpodozis_1996b	Mpodozis_1996b	K/Ar
-68.655	-27.6928	4.4	0.4	CO49	Volcan Naciemiento of Jaque flow in valley south of Laguna Negra,whole rock	Kay_2011	Kay_2011	KAr	whole_rock
-68.8133	-27.2595	4.5	0.9	CC251	Volcán Los Patos (Argentina), middle unit,WR	Kay_2011	Kay_2011	KAr	whole_rock
-68.81	-27.3	4.5	0.9		andesite, dacite; cone; Mio sup-Plio; Sector Paso San Francsico; Los Patos green	Mpodozis_1996	Grosse_2017	ArAr
-68.6783	-29.2274	4.5	0.9			Mpodozis_1996b	Mpodozis_1996b	K/Ar
-70.7056	-27.3394	4.6	1.1	CAL-123	tuff fine reworked; gravel del Copiapó MPlgc	Godoy_2003	Godoy_2003	KAr	biotite
-69.5211	-30.6592	4.6	0.8	TOC17	Dacite; Cerro Bola (Tocota)	Poma_2017	Poma_2017	K/Ar	amphibole
-69.3067	-28.0633	4.6	0.4	CO413	Hornblende andesite,Pircas Negras flow west of Pircas Negras pass	Kay_2011	Kay_2011	KAr	whole_rock
-68.9977	-27.7998	4.6	0.7	CO182	Pissis, sw flank Bonete complex, covered by Incapillo ignimbrites, WR	Goss_2009	Goss_2009	KAr	whole_rock
-68.4953	-27.8	4.6	0.6	CO68	Flow in valley south of Laguna of Los Aparejos,whole rock	Kay_2011	Kay_2011	KAr	whole_rock
-68.3807	-27.6668	4.6	0.3	CO22	Mafic flows in valley northeast of Laguna. Los Aperejos,whole rock	Kay_2011	Kay_2011	KAr	whole_rock
-69.1797	-28.184	4.7	0.5	CO170	olivine and clinopyroxene-bearing andesite,Pircas Negras flow	Kay_2011	Kay_2011	KAr	whole_rock
-68.944	-28.1087	4.7	0.5	CO152	pink biotite-bearing course grained dacite, oldest Cerro Veladero	Goss_2009	Kay_2011	KAr	biotite
-68.756	-28.0188	4.7	0.5	CO149	,	Goss_2009	Kay_2011	KAr	whole_rock
-65.2559	-31.3257	4.7	0.3	2437	Cerro del Burro	Gordillo and Linares, 1981		K/Ar	whole rock
-67.7501	-29.0033	4.84	0.41	29-211930287		LosadaCalderon et al., 1994		K/Ar	sericite
-69.003	-27.1317	4.9	0.4	CC273	La Barra (El Bardo), basal western flows,WR	Kay_2011	Kay_2011	KAr	whole_rock
-68.8516	-29.1425	4.9	0.4			Mpodozis_1996b	Mpodozis_1996b	K/Ar
-65.2566	-31.3024	4.9	0.2	2431	Cerro Poca	Gordillo and Linares, 1981		K/Ar	whole rock
-68.6872	-27.739	5	0.3	CO50	Pissis flows in valley south of Laguna Negra,whole rock	Kay_2011	Kay_2011	KAr	whole_rock
-68.6542	-28.2188	5	1.6	CO144	mafic cpx-bearing andesite,Pircas Negras, ne Laguna Mulas Muertas	Kay_2011	Kay_2011	KAr	whole_rock
-68.4915	-28.8729	5	0.3			Mpodozis_1996b	Mpodozis_1996b	K/Ar
-66.5	-27.45	5	0.5		Lascar	Linares_1981	Trumbull_2006	KAr	whole_rock
-68.542	-27.6478	5.1	0.3	CO1	Volcano east of Laguna Negra,whole rock	Kay_2011	Kay_2011	KAr	whole_rock
-68.4851	-28.8877	5.1	0.3			Mpodozis_1996b	Mpodozis_1996b	K/Ar
-67.7402	-29.0254	5.1	0.13	3-503087		LosadaCalderon et al., 1994		K/Ar	K-feldspar
-67.7501	-29.0033	5.16	0.14	31-16190287		LosadaCalderon et al., 1994		K/Ar	whole rock
-69.8026	-28.5677	5.19	9.02	NAC-533	clasto en conglomerado; Formation Doria Ana Mda	Salazar_2013	Salazar_2013	K/Ar	plagioclase
-69.5291	-28.0557	5.2	0.8	CO-441	dacite; Formation Astaburuaga 01Ma	Salazar_2013	Salazar_2013	KAr	whole rock
-69.2981	-28.0662	5.2	0.9	AC-409	andesite; Lavas of Pircas Negras MPlipn	Moscoso_2010	Moscoso_2010	KAr	whole rock
-68.817	-27.9	5.2	0.6		Lascar	Kay_2000	Trumbull_2006	KAr	biotite
-68.6968	-28.1355	5.2	0.6	CO146	mafic clinopyroxene-bearing andesite with xenocrysts of quartz,Pircas Negras, se Cerro Bonete Chico	Kay_2011	Kay_2011	KAr	whole_rock
-68.6864	-28.1324	5.2	0.9	AC409*	Paso Pircas_Negras	Goss_2013	Goss_2013	KAr	whole_rock
-68.622	-27.583	5.2	0.6	CO54	Dacite dome south of Volcan Laguna Negro,biotite	Kay_2011	Kay_2011	KAr	biotite
-67.7216	-29.0271	5.21	0.7	9010387		LosadaCalderon et al., 1994		K/Ar	biotite
-70.2702	-33.1413	5.23	0.07		intrusive, tonalita; Batolito of la Costa-Tempranos	Deckart_2005	Deckart_2005	ArAr	unknown
-67.7216	-29.0271	5.24	0.11	9010387		LosadaCalderon et al., 1994		K/Ar	K-feldspar
-70.2533	-33.1443	5.3	0.3	TT-189	Río_Blanco, granodiorite	Maksaev_2009	Maksaev_2009	FT	zircon
-68.987	-27.339	5.3	0.4	CC104	Western_Valle_Ancho, Los_Patos, Valle Ancho, Tres Cruces	Goss_2013	Goss_2013	KAr	whole_rock
-68.9867	-27.3389	5.3	0.4	CC104	Valle Ancho Pircas Negras type flow,whole rock	Kay_2011	Kay_2011	KAr	whole_rock
-68.7038	-28.8064	5.3	1.3			Mpodozis_1996b	Mpodozis_1996b	K/Ar
-68.6107	-27.6215	5.3	0.3	CO52	Flows in the valley SE of Laguna green,whole rock	Kay_2011	Kay_2011	KAr	whole_rock
-67.7697	-29.0136	5.35	0.11	10-2030387	biotite	LosadaCalderon et al., 1994		K/Ar
-67.7372	-29.0323	5.36	0.14	1-1003087		LosadaCalderon et al., 1994		K/Ar	biotite
-69.2618	-27.8698	5.4	0.5	CC67	mafic andesite,Pircas Negras lava in Rio La Gallina, elbow region	Kay_2011	Kay_2011	KAr	whole_rock
-69.15	-27.67	5.4	0.4		Lascar	Coira_1993	Trumbull_2006		biotite
-68.9561	-27.3715	5.5	0.5	CC100	Valle Ancho lava in valley,whole rock	Kay_2011	Kay_2011	KAr	whole_rock
-68.66	-27.14	5.5	0.4		dacite; massif; Mio sup; Sector Paso San Francsico; El Plateado	Gardeweg_1997	Grosse_2017	KAr
-68.4083	-27.6305	5.5	0.4	CO73	Flows north of Laguna of Los Aperejos,whole rock	Kay_2011	Kay_2011	KAr	whole_rock
-65.2022	-31.2845	5.5	0.3	2363	Cerro Velis	Gordillo, C.E. ; Linares, E.. Geocronología and Petrografía of las vulcanitas terciarias del departamento Pocho, Provincia of Córdoba [artículos of revistas]. 1981. Publicado en: Asociación Geológica Argentina. Revista, 36 (4), pp. 380-388		K/Ar	whole rock
-67.7677	-29.0228	5.52	0.1	21-6040387	biotite	LosadaCalderon et al., 1994		K/Ar
-69.1832	-27.5731	5.6	2.6	CC17	mafic andesite,Pircas Negras lava, Lag. Negro Francisco	Kay_2011	Kay_2011	KAr	whole_rock
-69.1758	-27.5918	5.6	2.5	CC11	mafic andesite,Pircas Negras lava, Lag. Negro Francisco	Kay_2011	Kay_2011	KAr	whole_rock
-69.174	-27.599	5.6	2.5	CC11	Pircas_Negras, Jotabeche, Gallina, Comecaballos	Goss_2013	Goss_2013	KAr	whole_rock
-68.954	-27.347	5.6	0.3	CC262	Valle_Ancho_flow, Los_Patos, Valle Ancho, Tres Cruces	Goss_2013	Goss_2013	KAr	whole_rock
-68.9407	-27.3088	5.6	0.3	CC270	Pircas Negras type flow, Rio Lajitas,whole rock	Kay_2011	Kay_2011	KAr	whole_rock
-68.9227	-27.3587	5.6	0.3	CC262	Valle Ancho monogenetic cone,whole rock	Kay_2011	Kay_2011	KAr	whole_rock
-68.4598	-28.9188	5.6	0.4			Mpodozis_1996b	Mpodozis_1996b	K/Ar
-68.9305	-27.3613	5.8	0.7	CC101	Valle Ancho cone,whole rock	Kay_2011	Kay_2011	KAr	whole_rock
-68.924	-27.359	5.8	0.7	CC101	Valle_Ancho_cone, Los_Patos, Valle Ancho, Tres Cruces	Goss_2013	Goss_2013	KAr	whole_rock
-68.6496	-28.9523	5.8	0.9			Mpodozis_1996b	Mpodozis_1996b	K/Ar
-70.294	-33.0025	5.88	0.27	i11	dacitic dike	Deckart_2005	Farías_2008	UPb	zircon
-69.9909	-29.9185	5.9	0.6			Nasi_1987	Giambiagi_2018
-69.1838	-27.6656	5.9	0.6	CC65	lava,top of Nevado of Jotabeche, east flank	Kay_2011	Kay_2011	KAr	biotite
-68.653	-28.806	5.9	0.7			Mpodozis_1996b	Mpodozis_1996b	K/Ar
-68.25	-27.6667	5.9	0.2		Lascar	Kay_1996	Trumbull_2006	KAr	biotite
-67.7667	-29.0667	5.9	0.2	JC6	rhyodacite, biotite	LosadaCalderon et al., 1994		K/Ar
-69.1801	-27.733	6	0.4	CC47	amphibole porhyry,Pircas Negras dome? Rio La Gallina	Kay_2011	Kay_2011	KAr	whole_rock
-65.1528	-31.3416	6	0.4	2367	Cerro Cienaga	Gordillo and Linares, 1981		K/Ar	whole rock
-70.4202	-32.595	6.1	1.2	A-826	andesite basaltic/Cerro Encarrujado	Munizaga_1982	Munizaga_1982	K/Ar	whole rock
-70.4132	-32.4908	6.1	0.5	A-1756	dacite; Rio Rocin, altura sobre 2520 m	Munizaga_1982	Munizaga_1982	K/Ar	whole rock
-70.2678	-33.1399	6.1	0.3	TT-188	Río_Blanco, granodiorite	Maksaev_2009	Maksaev_2009	FT	zircon
-69.9482	-29.7959	6.1	0.8			Bissig_2001	Giambiagi_2018	Ar/Ar
-69.8379	-30.0099	6.1	0.6			Martin_1995	Winocur_2017	K/Ar
-69.8183	-29.9889	6.15	0.3	DI095	Frontal_Cordillera, Vacas_Heladas_Ignimbrites, Rhyolite	Jones_2015	Jones_2015	U-Pb	zircon
-69.8345	-29.9531	6.16	0.19	MQ33	Frontal_Cordillera, Vacas_Heladas_Ignimbrites, Rhyolite	Jones_2015	Jones_2015	U-Pb	zircon
-69.8221	-28.4387	6.17	0.9	NAC-625	ignimbrite dacite; Lavas of Cerro Chacay Mcch	Salazar_2013	Salazar_2013	KAr	whole rock
-68.27	-28.7331	6.19474	0.5	TRT4	tuff (bedded ash), extrusive; Toro Negro Formation, Drill-core La Troya Norte at 750m	Collo_2017	Puetz_2018	UPb	zircon
-69.4918	-28.1147	6.2	2.02	AC-370	andesite; Alteration hydrothermal Ah	Salazar_2013	Salazar_2013	KAr	whole rock
-69.2373	-27.6944	6.2	0.7	CC37	black vitreous biotite-quartz rhyolite,Nevado of Jotabeche central core	Kay_2011	Kay_2011	KAr	biotite
-69.2345	-27.7016	6.2	0.4	CC41	glassy dacitic lava,Nevado of Jotabeche central core, east of Santa Cecila	Kay_2011	Kay_2011	KAr	biotite
-69.203	-27.788	6.2	0.9	AC624	Pircas_Negras–Gallina, Jotabeche, Gallina, Comecaballos	Goss_2013	Goss_2013	KAr	whole_rock
-69.2018	-27.7644	6.2	0.9	AC624	Gallina,Pircas Negras flow	Kay_2011	Kay_2011	KAr	whole_rock
-68.8	-27.76	6.2			andesite, dacite; massif; Mio sup-Plio; Sector Pissis; Pissis	Goss_2009	Grosse_2017	KAr
-68.7738	-27.714	6.2	0.5	CO38	Older Pissis unit, north flank,biotite	Kay_2011	Kay_2011	KAr	biotite
-68.25	-27.6667	6.2	0.9		Lascar	Kay_1996	Trumbull_2006	KAr	biotite
-67.7677	-29.0228	6.3	0.1	21-6040387	K-feldspar	LosadaCalderon et al., 1994		K/Ar
-66.078	-32.7911	6.3	0.31		Trachytic dyke Sanidine	Sruoga et al. (1996)
-65.3958	-33.1542	6.4	0.6		Andesite whole rock	Ramos et al. (1991)		K/Ar	zircon
-68.6267	-27.6478	6.5	0.5	CO53	Dacite dome in flat area south of Laguna green,biotite	Kay_2011	Kay_2011	KAr	biotite
-68.5622	-27.345	6.5	0.5	CO27	Red" Dome with block and ash, west of Cerro Bayo,biotite	Kay_2011	Kay_2011	KAr	biotite
-68.3483	-28.9113	6.5	0.7			Mpodozis_1996b	Mpodozis_1996b	K/Ar
-68.5402	-27.586	6.6	0.7	CO2	Block and ash, high point on cuesta, east of Laguna Negra,biotite	Kay_2011	Kay_2011	KAr	biotite
-69.2131	-27.3364	6.61	0.3	MZ-11-89	Post Alteration. Younger Andesitic Flow Over Native Sulphur Deposits. West Face of Volcan Copiapo summit.	Sharp_1991	Sharp_1991	ArAr	hornblende.
-70.9181	-27.1582	6.7	3.1	CAL-37.1c	tuff fine reworked; Formation Bahía Inglesa MPlbi	Godoy_2003	Godoy_2003	KAr	biotite
-69.3826	-27.6451	6.7	1.8	CO-438 repeat	pumice,Ig. Aguas Blancas, road to Refugio Mine	Kay_2011	Kay_2011	KAr	whole_rock
-69.28	-27.8138	6.7	0.9	CC15	mafic andesite,Pircas Negras lava, Rio Nevado (Aldebaran) Cerro Maranceles	Kay_2011	Kay_2011	KAr	whole_rock
-69.2323	-27.7165	6.7	0.4	CO423	Biotite-hornblende dacite,south side of Nevado of Jotabeche	Kay_2011	Kay_2011	KAr	biotite
-66.9	-27.1	6.7	0.05		Bolson-Hoyada	Butler_1984	Marrett_1994	KAr
-68.165	-27.6017	6.8	0.2	SAF066	Salar of Antofalla, tuff	Voss_2002	Voss_2002	KAr	biotite
-69.1567	-27.3345	6.9	1.1	CC182	dacitic lava,Copiapo Volcanic Complex southwest of new cone	Kay_2011	Kay_2011	KAr	whole_rock
-69.1481	-27.2489	6.9	1.6	CC112	white dacite,Volcan San Roman, east side of Copiapo Volcanic Complex	Kay_2011	Kay_2011	KAr	whole_rock
-68.4478	-27.7995	6.9	0.6	CO67	Dome of Cerro Volcan, south of Los Aperejos Mine,biotite	Kay_2011	Kay_2011	KAr	biotite
-66.7102	-27.2548	6.92	0.07	ACH1065	Rhyodacite, Agua Tapada, Macho Muerto	Harris_2004	Harris_2004	UPb	zircon
-66.6629	-27.2634	6.93	0.07	ACH00237	Dacite, Agua Tapada, Dacite	Harris_2004	Harris_2004	UPb	zircon
-66.6394	-27.3127	6.94	0.08	ACH746	Dacite, Agua Tapada, Dacite	Harris_2004	Harris_2004	UPb	zircon
-69.2323	-27.7165	7	0.3	CO422	biotite-bearing tuff, lower ignimbrite, south side of Nevado of Jotabeche	Kay_2011	Kay_2011	KAr	biotite
-68.5635	-27.3597	7	0.6	CO26	Block and ash deposits, range southwest of Cerro Bayo,biotite	Kay_2011	Kay_2011	KAr	biotite
-68.4045	-27.5948	7	0.4	CO64	Dome complex north of Laguna of Los Aparejos,biotite	Kay_2011	Kay_2011	KAr	biotite
-65.384	-31.2808	7	0.6	2439	Cerro Yerba Buena	Gordillo and Linares, 1981		K/Ar	whole rock
-66.5822	-27.2865	7.01	0.08	ACH755	Dacite, Agua Tapada, Dacite	Harris_2004	Harris_2004	UPb	zircon
-69.979	-29.7713	7.1	0.2			Bissig_2001	Giambiagi_2018	Ar/Ar
-68.7928	-31.5281	7.1	0	EA7	Dacite	Leveratto, 1976; Kaand et al., 1988		K/Ar	biotite
-66.5983	-27.3349	7.1	0.07	ACH1084	Andesite, Agua Tapada, Dacite	Harris_2004	Harris_2004	UPb	zircon
-66.5797	-27.2868	7.1	0.06	ACH1165	Dacite, Agua Tapada, Dacite	Harris_2004	Harris_2004	UPb	zircon
-69.471	-28.2553	7.2	0.4	CO248	andesite - almost glassy,Penas Negras	Kay_2011	Kay_2011	KAr	whole_rock
-68.474	-27.618	7.2	0.8	CO56	Ignimbrites in gravels west of Laguna of Los Aparejos,biotite	Kay_2011	Kay_2011	KAr	biotite
-65.2422	-31.2935	7.2	0.3	2434	Cerro of los Congos	Gordillo and Linares, 1981		K/Ar	whole rock
-70.45	-31.4818	7.3	0.15	BSMU2	Tuff; Cerro Bastión	tuffl_2016	tuffl_2016	U-Pb	zircon
-66.078	-32.7911	7.3	0.41		Latitic dome whole rock	Urbina et al. (1995)
-65.9876	-32.8456	7.3	0.22		Hydrothermal alteration Illite	Urbina and Oggier (2001)
-66.6451	-27.3187	7.37	0.22	ACH0056	Upper intermediate to silicic primary volcanic units	Harris_2004	Harris_2004	UPb	zircon
-69.0743	-33.1441	7.41	1.3	134JBM11	Rio of los Pozos, Cacheuta	Buelow_2018	Buelow_2018	UPb	zircon
-66.67	-27.25	7.49	0.09		Lascar	Sasso_1999	Trumbull_2006	ArAr	biotite
-68.5745	-28.9722	7.5	0.9			Mpodozis_1996b	Mpodozis_1996b	K/Ar
-66.078	-32.8132	7.5	0.41		Latitic dome Sanidine	Urbina et al. (1995)
-66.6738	-27.1131	7.59	0.03	CMS-28 (C08046)	Lavas II, Luingo caldera	Guzmán_2011	Guzmán_2011	ArAr	biotite
-68.8513	-27.5148	7.6	0.3	CO13	Flows on terraces of Valle Ancho, east of prospect,whole rock	Kay_2011	Kay_2011	KAr	whole_rock
-68.8238	-27.2515	7.6	0.6	CC249	Volcán Los Patos (Argentina), lowermost unit on western flank,biotite	Kay_2011	Kay_2011	KAr	biotite
-68.7011	-29.2304	7.6	0.6			Mpodozis_1996b	Mpodozis_1996b	K/Ar
-71.244	-29.4262	7.7	0.8	CCh-1d	vetillas cortyo a mylonite; veins, dikes and zones of alteración	Creixell_2012	Creixell_2012	Ar/Ar	alunite
-69.0737	-27.6125	7.7	0.4	CC84	Volcan Dos Hermanos Rio Astaburouga east of Cerro Bayo,whole rock	Kay_2011	Kay_2011	KAr	whole_rock
-68.7383	-27.5837	7.7	0.5	CO44	Flows on south margin of Valle Ancho, west of Laguna green,whole rock	Kay_2011	Kay_2011	KAr	whole_rock
-68.15	-27.06	7.7	0.15		andesite, dacite; cone; Mio sup; Sector Paso San Francsico; Morocho	Rubiolo_2000	Grosse_2017	ArAr
-66.6434	-27.3324	7.79	0.13	ACH825	Upper intermediate to silicic primary volcanic units, Rhyolitic diatreme	Harris_2004	Harris_2004	UPb	zircon
-69.3258	-28.1207	7.8	0.4	AC-407	lavas; Lavas of Pircas Negras MPlipn	Salazar_2013	Salazar_2013	KAr	whole rock
-68.5836	-28.9456	7.8	0.4			Mpodozis_1996b	Mpodozis_1996b	K/Ar
-66.078	-32.8132	7.8	0.22		Trachyandesite Sanidine	Ibanes (2009)		U-Pb	zircon
-65.3597	-31.2956	7.8	0.6	2366	Cerro Bola Andesite	Gordillo and Linares, 1981		K/Ar	whole rock
-67.3	-27.17	7.85	0.1	EP3	intrusive porphyry; Farallón Negro Volcanic Complex, Argentina	vonQuadt_2010	Puetz_2017	UPb	zircon
-69.1062	-27.3119	7.9	0.6	CC149	Fluidal dacite,Late Copiapó cone west of Escondido	Kay_2011	Kay_2011	KAr	unknown
-66.5833	-27.2667	7.9	0.1		Lascar	Caelles_1971	Trumbull_2006	ArAr	biotite
-65.272	-31.3215	7.9	0.6	2429	Cerro of las Lecheras	Gordillo and Linares, 1981		K/Ar	whole rock
-66.6833	-27.4833	7.91		JC-77A	andesite	McNutt_1975	McNutt_1975	KAr	unknown
-66.5639	-27.3595	7.94	0.27	ACH00245	Lower mafic to intermediate primary volcanic unit, Durazno Andesite	Harris_2004	Harris_2004	UPb	zircon
-66.7069	-27.282	7.95	0.17	ACH1063	Upper intermediate to silicic primary volcanic units, Dionisio Dacite	Harris_2004	Harris_2004	UPb	zircon
-66.6676	-27.2729	7.96	0.11	ACH00297	Upper intermediate to silicic primary volcanic units, La Josefe Tuff	Harris_2004	Harris_2004	UPb	zircon
-66.6054	-27.3322	7.98	0.14	ACH9923	Upper intermediate to silicic primary volcanic units, Alumbrera Dacite	Harris_2004	Harris_2004	UPb	zircon
-70.2917	-32.3883	8	0.3	A-1783	dacite; unit Tambillos	Rivano_1985	Rivano_1985	K/Ar	biotite
-69.9583	-29.7976	8	0.1			Bissig_2001	Giambiagi_2018	Ar/Ar
-66.6054	-27.3322	8.02	0.14	ACHP2	Upper intermediate to silicic primary volcanic units, Alumbrera Dacite	Harris_2004	Harris_2004	UPb	zircon
-66.6237	-27.3154	8.05	0.13	ACH1083	Upper intermediate to silicic primary volcanic units, La Josefe Tuff	Harris_2004	Harris_2004	UPb	zircon
-69.7942	-29.4592	8.1	0.5	CO284	Cerro of las Tórtolas Fm.	Litvak_2005b	Litvak_2005b	K/Ar	whole rock
-69.2432	-27.6914	8.1	0.7	CC1	Jotabeche rhyolite iignimbrite,Nevado of Jotabeche, west side, lower level	Kay_2011	Kay_2011	KAr	biotite
-68.4883	-27.035	8.1	0.3	SAF137	Salar of Antofalla, tuff	Voss_2002	Voss_2002	ArAr	biotite
-66.098	-32.7459	8.2	0.41		Andesitic dome whole rock	Sruoga et al. (1996)
-69.5106	-30.7439	8.3	1.3	TOC09	Dacitic tuff; Qda. Morteritos (Tocota)	Poma_2017	Poma_2017	K/Ar	biotite
-69.085	-33.1501	8.31	0.48	133JBM14	Tuff; tuffs La Angostura, Cacheuta	Buelow_2018	Buelow_2018	UPb	zircon
-69.1734	-33.1317	8.39	0.42	132JBM14	Tuff; tuffs La Angostura, Cacheuta	Buelow_2018	Buelow_2018	UPb	zircon
-70.905	-29.8182	8.4	0.8	594-S	andesite; Formation Farellones	Vergara_1988	Vergara_1988	K/Ar	whole rock
-69.4929	-27.6269	8.4	0.4	CO437	Glassy tuff with biotite and amphibole,Aguas Blancas Ignimbrite Río Aguas Blancas	Kay_2011	Kay_2011	KAr	biotite
-69.1272	-27.2965	8.4	0.4	cop5	dacite,Copiapo Volcanic Complex east of cone, dome	Kay_2011	Kay_2011	KAr	whole_rock
-69.1085	-27.296	8.4	0.4	COP5	a. dacite; FASE VI Mioceno Upper (ca. 8-7 Ma);, VoIcan Copiap6 2 Msvc2	Mpodozis_1995a	Mpodozis_2012	KAr	whole rock
-68.3417	-27.7833	8.4	0.4	NP-91	ignimbrite: Sitan Ignimbrite	Naranjo_1994	Naranjo_1994	KAr	Biotite
-68.25	-27.3333	8.4	0.4		Lascar	Kay_1996	Trumbull_2006	KAr	whole_rock
-66.6305	-27.265	8.46	0.14	ACH00224	Lower mafic to intermediate primary volcanic unit, basaltic andesite	Harris_2004	Harris_2004	UPb	zircon
-67.7969	-27.0699	8.47	0.04	Sample_Pa-08		Montero-Lopez_2014	Montero-Lopez_2014	ArAr	biotite
-65.9876	-32.8456	8.49	0.22		Andesitic dome whole rock	Urbina and Oggier (2001)
-69.8498	-32.8342	8.5	0.2	8336B	Granodiorite	Sillitoe_1977	Sillitoe_1977	K/Ar	biotite
-66.67	-27.3	8.56	0.48		Lascar	Sasso_1999	Trumbull_2006	ArAr	biotite
-69.2968	-27.2223	8.59	0.11	WZ-16-84 (1)	Young Andesitic Flow. Far North-West in Volcan	Mulja_1986	Sharp_1991	ArAr	biotite.
-69.182	-27.5559	8.6	1.2	CC16	Ignimbrite,below mafic flow SE of Laguna Negra Francisco	Kay_2011	Kay_2011	KAr	biotite
-69.2492	-27.2865	8.61	0.09	Z-68-78 (1)	Young Dacitic Flow. North-West Face Volcan Copiapo Summit.	Mulja_1986	Sharp_1991	ArAr	biotite.
-70.2472	-33.1208	8.7	0.7	TT-190	Río_Blanco, granodiorite	Maksaev_2009	Maksaev_2009	FT	zircon
-69.3262	-28.1207	8.7	0.4	AC-407	lavas; Lavas of Pircas Negras MPlipn	Moscoso_2010	Moscoso_2010	KAr	whole rock
-69.3196	-28.136	8.7	0.4	AC407	Comecaballos Jotabeche, Gallina	Goss_2013	Goss_2013	KAr	whole_rock
-69.1808	-27.4366	8.7	0.5	MZ-26-85	Post-Alteration andesite Flow Over Native Sulphur Deposit	Sharp_1991	Sharp_1991	KAr	hornblende
-68.3483	-27.3483	8.7	0.3	KSF014	Salar of Antofalla, ignimbrite	Voss_2002	Voss_2002	KAr	Glass
-69.5211	-30.6592	8.8	0.3		Cerro Bola Andesite	Wetten_2005	Poma_2017	K/Ar	whole rock
-70.4833	-31.725	8.9	0.4	DC-1	diorite quartzite-bearing; unit Rio Cerro Blanco	Rivano_1991	Rivano_1991	KAr	biotite
-70.45	-31.4818	8.9	0.4		Late_breccia; Altar Porphyry; Altar Upper Subvolcanic Suite	Maydagán_2014	Maydagán_2014	U-Pb	zircon
-70.1922	-28.8419	8.9	0.5	AC-103	; unit Cochiguas CPgc	Moscoso_2010	Moscoso_2010	K/Ar
-68.5135	-28.8051	8.9	0.4			Mpodozis_1996b	Mpodozis_1996b	K/Ar
-68.245	-27.1783	9	0.3	An176	Salar of Antofalla, tuff	Voss_2002	Voss_2002	KAr	biotite
-69.8386	-29.8916	9.1	0.5		volcanic; Cerro of las Tortolas Formation; Middle Miocene	Kay_1987	Litvak_2014	K/Ar	whole rock
-68.3468	-27.6233	9.1	0.6	CO24	Mafic flows northeast of Laguna Los Aparejos,whole rock	Kay_2011	Kay_2011	KAr	whole_rock
-69.8451	-28.7011	9.2	0.3	SCL-70d	Mia(a)	Salazar_2016	Salazar_2016	Ar/Ar
-69.717	-27.117	9.2		P117	ignimbrite; Approximate location Quimsa Cruz	Clark_1967	Brandmeier_2014
-69.1724	-27.4006	9.2	0.9	CC116	amphibole-bearing dacitic lava,Copiapo Volcanic Complex road to Volcan Prospect, south of Volcan Azufre	Kay_2011	Kay_2011	KAr	whole_rock
-69.13	-27.25	9.2	0.9		Lascar	Mpodozis_1994a	Trumbull_2006	KAr	biotite
-70.9174	-27.1504	9.24	1.5	CAL-56.4	tuff fine reworked; Formation Bahía Inglesa MPlbi	Godoy_2003	Godoy_2003	KAr	biotite
-69.9759	-29.7551	9.3	0.6			Martin_1995	Giambiagi_2018	K/Ar
-69.5367	-30.5475	9.4	0.18		Quebrada Chita Trachyandesite	Jones_2016	Poma_2017	U/Pb	zircon
-69.4597	-30.4702	9.4	0.18		Trachyandesite; Quebrada Chita	Jones_2016	Poma_2017	U-Pb	zircon
-68.6768	-27.6665	9.4	0.5	CO46	Block and ash, covered by ignimbrite (CO45),biotite	Kay_2011	Kay_2011	KAr	biotite
-67.7893	-27.0812	9.4	0.03	Sample_LP-7		Montero-Lopez_2014	Montero-Lopez_2014	ArAr	biotite
-69.4679	-30.5514	9.43	0.18	RJ11A15	Precordillera, Tertiary_Intrusives, Trachydacite	Jones_2015	Jones_2015	U-Pb	zircon
-69.4696	-30.5566	9.45	0.18	RJ11A17	Precordillera, Tertiary_Intrusives, Dacite	Jones_2015	Jones_2015	U-Pb	zircon
-69.2002	-33.0935	9.47	0.89	113JBM13	Tuff; La Pilona, Cacheuta	Buelow_2018	Buelow_2018	UPb	zircon
-69.5367	-30.5475	9.5	0.18		Quebrada Chita Dacite	Jones_2016	Poma_2017	U/Pb	zircon
-69.4597	-30.4702	9.5	0.18		Quebrada Chita Dacite	Jones_2016	Poma_2017	U-Pb	zircon
-68.3355	-27.66	9.5	0.5	CO72	Flow over red sandstone northwest of La Coipa pass,whole rock	Kay_2011	Kay_2011	KAr	whole_rock
-65.9876	-32.8456	9.5	0.51		Annular trachyandesitic dyke whole rock	Urbina et al. (1995)
-69.5058	-30.7531	9.58	0.28		Cuesta del Viento Dacitic tuff	Alonso_2011	Poma_2017	Ar/Ar	amphibole
-69.0796	-30.1682	9.58	0.28		Dacitic tuff; Cuesta del Viento	Alonso_2011	Poma_2017	ArAr	amphibole
-70.4833	-31.725	9.6	0.4	PA-1	porphyry; unit Rio Cerro Blanco	Rivano_1991	Rivano_1991	K/Ar	biotite
-69.2303	-27.3442	9.6	0.8	CC176	Pink unwelded tuff,Copiapó Ignimbrite south of Pepa	Kay_2011	Kay_2011	KAr	whole_rock
-69.2187	-33.1043	9.6	1.1	114JBM13	Tuff; La Pilona, Cacheuta	Buelow_2018	Buelow_2018	UPb	zircon
-70.4833	-31.725	9.7	0.4	DC-3	diorite quartzite-bearing; unit Rio Cerro Blanco	Rivano_1991	Rivano_1991	K/Ar	biotite
-66.6	-27.24	9.7			andesite, dacite, rhyolite, andesite basalt; ---; Mio sup; Sector Pissis; Farallón Negro	Halter_2004	Grosse_2017	ArAr
-70.58	-31.55	9.8	0.3	252-R	monzonite cuarc.porf id.; unit Tambillos	Rivano_1985	Rivano_1985	K/Ar	biotite
-70.5416	-31.5922	9.8	0.2	LosPelambres	Tonalite	Sillitoe_1977	Sillitoe_1977	K/Ar	biotite
-70.1922	-28.8419	9.8	0.5	AC-103	of lithology; unit Cochiguas CPgc	Salazar_2013	Salazar_2013	K/Ar	whole rock
-70.1767	-32.5617	9.8	0.2	A-2242	dacite; unit Tambillos	Rivano_1985	Rivano_1985	K/Ar	whole rock
-69.1624	-27.2954	9.8	0.7	CC168	dacite dome,Copiapó Dome Complex	Kay_2011	Kay_2011	KAr	unknown
-69.1355	-27.2844	9.8	0.7	CC110or170?	dacite,Copiapó Dome northern ridge	Kay_2011	Kay_2011	KAr	unknown
-69.1319	-27.2813	9.8	0.7	CC110	a. dacite; FASE V Mioceno Upper (ca. 12-9 Ma);, Volcan Copiap6 1 Msvc1	Mpodozis_1995a	Mpodozis_2012	KAr	whole rock
-65.9876	-32.8456	9.9	0.32		Hydrothermal alteration Illite	Urbina (2005b)
-70.4833	-31.725	10	0.4	DCP-1	porphyrydioritico; unit Rio Cerro Blanco	Rivano_1991	Rivano_1991	K/Ar	biotite
-70.47	-31.73	10				Drake et al., 1982		K/Ar	whole rock
-69.2516	-27.4211	10.09	0.23	WZ-23-84 (1)	Andesitic Flow. South-East Part of Volcan Copiapo Proper.	Mulja_1986	Sharp_1991	ArAr	hornblende.
-69.1986	-27.6535	10.1	0.9	CC32	rhyodacitic dome, below Jotabeche ignimbrite notheast of Nevado of Jotabeche	Kay_2011	Kay_2011	KAr	biotite
-70.4816	-31.4829	10.35	0.32		Porphyry_4; Altar Porphyry; Altar Upper Subvolcanic Suite	Maydagán_2011	Maydagán_2011	U-Pb	zircon
-69.1298	-27.3437	10.5	0.5	CC123	b. lava dacite; FASE V Mioceno Upper (ca. 12-9 Ma);, Volcanes Azufre and Azufre Norte Msva	Mpodozis_1995a	Mpodozis_2012	KAr	whole rock
-67.7381	-29.0289	10.55	4	2-4030387		LosadaCalderon et al., 1994		K/Ar	K-feldspar
-70.4833	-31.725	10.6	0.4	PL-1	porphyry; unit Rio Cerro Blanco	Rivano_1991	Rivano_1991	K/Ar	biotite
-70.4833	-31.725	10.7	0.5	DC-2	diorite quartzite-bearing; unit Rio Cerro Blanco	Rivano_1991	Rivano_1991	KAr	biotite
-69.1481	-27.3004	10.7	0.9	CC166	Fine porphyry,Azufrera Copiapó core of sulfer deposits	Kay_2011	Kay_2011	KAr	unknown
-68.673	-27.6473	10.7	0.8	CO45	Intersection of valle Ancho with Laguna green,biotite	Kay_2011	Kay_2011	KAr	biotite
-69.1669	-27.3819	10.8	0.5	CC114	microdiorite porphyry stock,Azufre of Copiapó	Kay_2011	Kay_2011	KAr	unknown
-70.5362	-32.6048	10.9	0.4	A-1730	ignimbrite; Laguna del Copin	Munizaga_1982	Munizaga_1982	K/Ar	whole rock
-69.1701	-27.3416	10.9	0.5	CC177	flow banded dacite,Copiapó Dome leve, north of volcán Azufre	Kay_2011	Kay_2011	KAr	unknown
-69.1621	-27.3134	11	0.5	CC167	dacite,Copiapó Dome Azufrera Copiapó	Kay_2011	Kay_2011	KAr	unknown
-69.1283	-30.668	11	0.5		Pyroclastic rock; Cerro Puntas Negras	Kay_1996	Poma_2017	K/Ar	whole rock
-69.1233	-30.5222	11	0.5		Cerro Puntas Negras Pyroclastic rock	Kay_1996	Poma_2017	K/Ar	whole rock
-69.0773	-27.216	11	2.2	CC240	dacitic pumice,Copiapo Ignimbrite older cooling unit north of new cone	Kay_2011	Kay_2011	KAr	whole_rock
-66.6667	-27.3	11.09		JC-33	dacite	McNutt_1975	McNutt_1975	KAr	unknown
-69.9993	-30.0219	11.1	0.8			Mpodozis_1988	Giambiagi_2018
-69.9908	-29.8778	11.1	1.2			Martin_1995	Giambiagi_2018	K/Ar
-69.9444	-29.8226	11.1	1.2			Martin_1995	Giambiagi_2018
-70.4792	-31.4783	11.13	0.26		Porphyry_3; Altar Porphyry; Altar Upper Subvolcanic Suite	Maydagán_2014	Maydagán_2014	U-Pb	zircon
-69.1936	-27.4199	11.2	0.9	CC20	hornblende andesite,Volcan Azufre of Copiapo Volcanic Complex	Kay_2011	Kay_2011	KAr	whole_rock
-65.9876	-32.8456	11.2	0.42		Hydrothermalland altereds trachyandesitic porphyrand Illite	Urbina and Sruoga (2009)
-70.221	-32.869	11.4	0.17		Gabbro; Leones	MONTECINOS_2008	MONTECINOS_2008	U-Pb	zircon
-70.1881	-32.8504	11.53	0.19		Granodiorite; Portillo	MONTECINOS_2008	MONTECINOS_2008	U-Pb	zircon
-70.4708	-31.4828	11.62	0.21		Porphyry_2; Altar Porphyry; Altar Upper Subvolcanic Suite	Maydagán_2014	Maydagán_2014	U-Pb	zircon
-69.4362	-30.6822	11.65	0.21	RJ11A7	Precordillera, Tertiary_Intrusives, Trachyandesite	Jones_2015	Jones_2015	U-Pb	zircon
-70.4699	-31.4813	11.68	0.27		Porphyry_2; Altar Porphyry; Altar Upper Subvolcanic Suite	Maydagán_2014	Maydagán_2014	U-Pb	zircon
-69.5595	-30.479	11.7	0.3		Andesitic porphyry; Quebrada Chita	Sillitoe_1977	Poma_2017	K/Ar	biotite
-69.5367	-30.5475	11.7	0.3		Quebrada Chita Andesitic porphyry	Sillitoe_1977	Poma_2017	K/Ar	biotite
-69.4443	-30.6713	11.7	0.3	8336F	andesite porphyry	Sillitoe_1977	Sillitoe_1977	K/Ar	biotite
-69.4353	-30.6909	11.7	0.2		Cerro Divisadero Trachyandesite	Jones_2016	Poma_2017	UPb	zircon
-69.4161	-30.7469	11.7	0.21		Cerro Divisadero Trachyandesite	Jones_2016	Poma_2017	U/Pb	zircon
-69.0843	-27.2323	11.7	0.5	CC141	Amphibole porphry,Valy	Kay_2011	Kay_2011	KAr	unknown
-69.0161	-27.2684	11.7	0.6	CC183	a. dacite; FASE V Mioceno Upper (ca. 12-9 Ma);, Volcan Copiap6 1 Msvc1	Mpodozis_1995a	Mpodozis_2012	KAr	whole rock
-70.4627	-31.4859	11.75	0.24		Porphyry_1; Altar Porphyry; Altar Upper Subvolcanic Suite	Maydagán_2011	Maydagán_2011	U-Pb	zircon
-69.0627	-27.3357	11.9	0.7	CC151	b. lava dacite; FASE V Mioceno Upper (ca. 12-9 Ma);, Volcanes Azufre and Azufre Norte Msva	Mpodozis_1995a	Mpodozis_2012	KAr	whole rock
-70.1667	-33	12	0.2	(Ab-134), Z134-1	ign	Montecinos et al., 2008	Montecinos_2008	U-Pb	zircon
-69.9953	-29.8063	12	0.2			Bissig_2001	Giambiagi_2018
-69.7749	-29.4878	12	0.4	CO285	black hornblende-bearing andesite, Tortolas? south Veladero	Litvak_2002	Kay_2011	K/Ar	whole rock
-69.7642	-29.8183	12	0.7			Litvak_2004	Winocur_2017	K/Ar
-69.7573	-29.5117	12	0.4		volcanic; Cerro of las Tortolas Formation; Lower Miocene	Litvak_2007	Litvak_2014	K/Ar
-69.7544	-29.8	12	0.8	RF124	Formation Tambo.	Litvak_2002	Kay_2011	K/Ar	biotite
-69.0884	-30.2459	12	1.9	C01	Andesitic tuff; Rodeo	Poma_2017	Poma_2017	K/Ar	biotite
-69.0777	-27.1634	12	1.8	CC242	Coarse dacite,Volcán Pastillos south side	Kay_2011	Kay_2011	KAr	whole_rock
-70.0183	-29.7142	12.1	0.4			Bissig_2001	Giambiagi_2018
-69.2558	-27.4939	12.1	4	CC024	dacite; FASE III Mioceno Medio (ca. 17 - 12 Ma);, Lavas andesites and daciandesites MmI	Iriarte_1995	Mpodozis_2012	KAr	amphibole
-70.2042	-32.8991	12.13	0.05		Gabbro; Leones	MONTECINOS_2008	MONTECINOS_2008	U-Pb	zircon
-69.8477	-29.1097	12.2	0.8	CO403	Welded ignmbrite with pumice, biotite, Choiyoi lithics,Macho Muerto, Argentina, headwaters Río Valeriano	Kay_2011	Kay_2011	K/Ar	biotite
-70.2042	-32.8991	12.28	0.15		Diorite; Juncal river	MONTECINOS_2008	MONTECINOS_2008	U-Pb	zircon
-70.4779	-32.3827	12.3	0.4	A-1766	andesite basaltica; Cerro Encarrujado	Munizaga_1982	Munizaga_1982	K/Ar	whole rock
-69.1953	-27.4344	12.3	3.2	CC19	Ignimbrite,Negro Francisco Ignimbrite north of Laguna Negro Francisco	Kay_2011	Kay_2011	KAr	amphibole
-69.1948	-27.4358	12.3	3.2	CC019	tuff riolitica; FASE V Mioceno Upper (ca. 12-9 Ma);, ignimbrite Negro Francisco Msinf	Mpodozis_1995a	Mpodozis_2012	KAr	amphibole
-69.866	-32.0835	12.4	2.9	88_volc_3	prlmary_ash_fall	Jordan_1996	Alarcón_2015	FT	apatite
-69.2322	-27.2251	12.4	1.2	CC165	Lava,Volcan Copiapo region, road to Copiapo sulfer deposits	Kay_2011	Kay_2011	KAr	whole_rock
-69.2287	-27.2381	12.4	1.2	CC165	dacite; FASE III Mioceno Medio (ca. 17 - 12 Ma);, Lavas del volcan Pastillos Mmlp	Mpodozis_1995a	Mpodozis_2012	KAr	whole rock
-69.9905	-29.8017	12.5	1			Martin_1995	Giambiagi_2018	K/Ar
-69.8735	-28.268	12.6	0.6	CO159	fluidal amphibole-bearing andesite,Laguna Brava	Kay_2011	Kay_2011	KAr	whole_rock
-69.8579	-29.0016	12.6	0.9			Ortiz_2015	Rossel_2016	U-Pb	zircon
-69.8469	-29.9528	12.8	0.4		volcanic; Cerro of las Tortolas Formation; Middle Miocene	Kay_1987	Litvak_2014	K/Ar	whole rock
-69.0835	-27.1738	12.8	0.7	CC241	amphibole andesite block and ash,Volcán Pastillos	Kay_2011	Kay_2011	KAr	whole_rock
-69.4467	-27.2317	12.9	0.8	An051	Salar of Antofalla, andesite	Voss_2002	Voss_2002	ArAr	plagioclase
-69.07	-27.13	12.9	0.5		Lascar	Mpodozis_1994a	Trumbull_2006	KAr	amphibole
-68.9327	-27.2539	12.9	0.4	16543	andesite Flow. North Side, Volcan Pastillito.	Sillitoe_1991	Sharp_1991	KAr	whole_rock
-71.0582	-28.5021	13	1.5	CV-1163	ceniza vítrea secundaria; gravel del río Huasco MPligh	Welkner_2006	Welkner_2006	K/Ar	biotite
-70.1667	-33	13	0.3	(Ab-135), Z135-1	ign	Montecinos et al., 2008	Montecinos_2008	U-Pb	zircon
-70.0425	-32.0135	13	0.3	3336D	Quartz Monzonite	Sillitoe_1977	Sillitoe_1977	K/Ar	biotite
-69.7573	-29.5117	13.1	0.9		volcanic; Cerro of las Tortolas Formation; Lower Miocene	Bissig_2001	Litvak_2014	Ar/Ar
-69.2295	-27.2017	13.1	1.6	CC133	dacite; FASE III Mioceno Medio (ca. 17 - 12 Ma);, Lavas del volcan Pastillos Mmlp	Mpodozis_1995a	Mpodozis_2012	KAr	whole rock
-68.9481	-27.2531	13.29	0.05	WZ-107-84 (1)	andesite Flow. In Villalobos Caldera.	Mulja_1986	Sharp_1991	ArAr	hornblende.
-70.5433	-31.3	13.3	9	730-R	porphyrycuarzo feldespatico; unit Portezuelo del Azufre	Rivano_1985	Rivano_1985	K/Ar	whole rock
-70.44	-31.88	13.3	0.6	178-R	andesite; Filones	Vergara_1988	Vergara_1988	K/Ar	whole rock
-70.2897	-33.1012	13.41	0.34		Granodiorite; Blanco river	MONTECINOS_2008	MONTECINOS_2008	UPb	zircon
-70.3343	-31.9289	13.5	0.4	A-3291	dacite; Rio Alitre	Munizaga_2008	Munizaga_2008	K/Ar	whole rock
-68.9117	-27.436	13.5	0.7	Arg15	Valle Ancho Ignimbrite in Argentina,biotite	Kay_2011	Kay_2011	KAr	biotite
-69	-27	13.6	0.4		Lascar	McKee_1994	Trumbull_2006	KAr	biotite
-68.9235	-27.1286	13.6	0.4	MaC-86-84	andesite Flow. Marte.	Sillitoe_1991	Sharp_1991	KAr	hornblende.
-69.275	-27.0163	13.7	2.6	Z-673 (c)	tuff dacite; FASE III Mioceno Medio (ca. 17 - 12 Ma);, ignimbrite Maricunga Mmim	Quirt_1972	Mpodozis_2012	KAr	biotite
-69.9158	-28.9678	13.8	0.3	SCL-07d	Formation Cerro of las Tórtolas Mct	Salazar_2016	Salazar_2016	Ar/Ar	amphibole
-69.3938	-30.7841	13.8	1	TOC31	Dacite; Divisadero Sur	Poma_2017	Poma_2017	K/Ar	amphibole
-69.13	-27.3	13.8	0.6		Lascar	Gonzales-Ferran_1985	Trumbull_2006	KAr	biotite
-70.3583	-29.8274	13.9	0.4	A-3261	dacite; Formation Farellones	Rivano_1991	Rivano_1991	K/Ar	whole rock
-68.6707	-28.9122	13.9	0.7			Mpodozis_1996b	Mpodozis_1996b	K/Ar
-70.5083	-31.7933	14	0.5	204-R	monzodiorite quartzite-bearing; unit Rio Cerro Blanco	Rivano_1985	Rivano_1985	K/Ar	biotite
-69.99	-33	14.06	1.44		lava, andesite	Drake_1976	Drake_1976	K/Ar	unknown
-69.7298	-28.8122	14.1	0.1	SCL-102d	Formation Cerro of las Tórtolas Mct	Salazar_2016	Salazar_2016	Ar/Ar	amphibole
-69.3077	-27.641	14.1	0.9	CO430	hornblende-pyroxene bearing andesite,Volcán Jotabeche Norte south of alteration zone on Quebrada Aguas Blancas road	Kay_2011	Kay_2011	KAr	whole_rock
-69.3	-27.65	14.2	0.5		Lascar	McKee_1994	Trumbull_2006	KAr	biotite
-70.1295	-32.8292	14.28	0.12	AN12JP012	Andesitic lava flow; Abanico Formation	Romo_2015	Romo_2015	Ar/Ar	groundmass
-69.0703	-27.1954	14.3	0.8	GC066	andesite; FASE III Mioceno Medio (ca. 17 - 12 Ma);, Lavas, domes and deposits of blocks and ash of quebrada Pastillitos Mmqp	Iriarte_1995	Mpodozis_2012	KAr	whole rock
-69.3706	-27.8232	14.4	0.6	CC198	dacite dome,Cerro Cadillal northeast side	Kay_2011	Kay_2011	KAr	whole_rock
-69.6981	-29.7292	14.5	0.9	SP79C	andesite; La Brea Cordillera	Litvak_2014	Litvak_2014	K/Ar
-69.6945	-29.7594	14.5	0.9			Litvak_2014	Winocur_2017	K/Ar
-69.5903	-28.329	14.8	0.6	AC-323		Moscoso_2010	Moscoso_2010	KAr	whole rock
-69.3	-27.5	14.8	0.5		Lascar	McKee_1994	Trumbull_2006	KAr	biotite
-69.0538	-27.2175	14.8	0.8	AA7	lava; FASE III Mioceno Medio (ca. 17 - 12 Ma);, Lavas andesites and daciandesites MmI	Mpodozis_1995a	Mpodozis_2012	KAr	biotite
-68.8191	-31.5514	14.828	0.43	QA22	extrusive tuff (bedded ash); Precordillera Thrust Belt, Argentina	Levina_2014	Puetz_2018	U-Pb	average zircon
-69.1214	-30.6403	14.9	1.3	CN201	Andesite; Cerro Puntas Negras	Poma_2017	Poma_2017	Ar/Ar	amphibole
-70.4883	-32.215	15	8	963-R	granodiorite; unit Rio Cerro Blanco	Rivano_1985	Rivano_1985	K/Ar	biotite
-70.2853	-31.8538	15	0.3	PEL661	Hornblende-biotite dacitic porphyry; Northwest-trending intrusive belt; El yunque prospect	Perelló_2012	Perelló_2012	U-Pb	zircon
-70.02	-32.83	15				Drake et al., 1982		K/Ar
-69.7893	-29.6628	15	0.5		volcanic; Cerro of las Tortolas Formation; Lower Miocene	Litvak_2014	Litvak_2014	K/Ar
-69.7472	-29.5369	15	1		volcanic	Litvak_2014	Litvak_2014	K/Ar
-69.2598	-27.553	15	1.1	CC31wr	lava,Volcan La Laguna north of Paredones pass	Kay_2011	Kay_2011	KAr	whole_rock
-68.9283	-27.4183	15	1.1	CC97	Valle Ancho pass,biotite?	Kay_2011	Kay_2011	KAr	biotite
-70.5715	-31.5819	15.1	0.6	PEL1031	Pyroxene-biotite quartz monzodiorite; Chalinga intrusive complex (Phase 3); Los Helados, Rio Chalinga	Perelló_2012	Perelló_2012	U-Pb	zircon
-69.6097	-28.8767	15.1	5	CO274	Pyroxene andesite flow, Cerro Negro, headwater of the río of la Sal, NE la Flecha pass	Kay_2011	Kay_2011	K/Ar	whole rock
-69.25	-27	15.1	1.2		Lascar	McKee_1994	Trumbull_2006	ArAr	whole_rock
-69.2184	-27.0456	15.1	0.7	CC373	lava,Volcan Ojo of Maricunga southeast flank	Kay_2011	Kay_2011	KAr	whole_rock
-69.99	-33	15.19	0.72		lava, andesite	Drake_1976	Drake_1976	K/Ar	unknown
-70.4717	-32.1967	15.2	0.9	965-R	monzonite quartzite-bearing; unit Rio Cerro Blanco	Rivano_1985	Rivano_1985	K/Ar	biotite
-70.0334	-28.1504	15.2	1.4	CAL-216	dacite of biotite and honrblende; Complejo Volcánico Taapaca	Clavero_2005	Clavero_2005	ArAr	sanidina
-69.2696	-27.7178	15.3	0.5	CO421	Hornblende-biotite dacite,Cordón Yeguas Heladas north of Cerro Casale	Kay_2011	Kay_2011	KAr	whole_rock
-69.1437	-27.7495	15.3	0.8	CC70	La Gallina Ignimbrite,Rio La Gallina	Kay_2011	Kay_2011	KAr	whole_rock
-68.9249	-27.4071	15.3	0.8	CC95	Valle Ancho Ignimbrite in Chile near border,biotite	Kay_2011	Kay_2011	KAr	biotite
-70.3396	-31.7743	15.4	0.4	PEL651	Hornblende-biotite dacitic porphyry; Northwest-trending intrusive belt; Rio Pachon	Perelló_2012	Perelló_2012	U-Pb	zircon
-69.249	-27.524	15.4	0.6	CC218	amphibole dacitic porphry,Vidal (porphyritic norte) northern porphyry	Kay_2011	Kay_2011	KAr	whole_rock
-69.1094	-27.187	15.4	0.8	GCO19	andesite; FASE III Mioceno Medio (ca. 17 - 12 Ma);, Lavas, domes and deposits of blocks and ash of quebrada Pastillitos Mmqp	Iriarte_1995	Mpodozis_2012	KAr	whole rock
-69.0222	-27.7112	15.4	2.8	CO181	dacite block and ash,north of Paso Vidal Gormaz	Kay_2011	Kay_2011	KAr	whole_rock
-69.9692	-29.8164	15.6	3.8			Martin_1995	Giambiagi_2018	K/Ar
-69.1812	-32.9781	15.6	1	03_MA	Mariño, Cacheuta	Buelow_2018	Buelow_2018	U-Pb	zircon
-69.9644	-29.7177	15.7	0.3		intrusive	Bissig_2001	Litvak_2014	Ar/Ar
-69.2634	-27.6247	15.7	1	CO429	hornblende-pyroxene bearing dacite/andesite,Volcán Jotabeche Norte, Quebrada Aguas Blancas road	Kay_2011	Kay_2011	KAr	whole_rock
-69.22	-27.02	15.8	0.8		Lascar	Mpodozis_1994a	Trumbull_2006	KAr	whole_rock
-69.2173	-27.1291	15.8	0.8	A-22 (b)?	tuff dacite; FASE III Mioceno Medio (ca. 17 - 12 Ma); ignimbrite Santa Rosa Mmisr	Gonzalez-Ferran_1985	Mpodozis_2012	KAr	toca total
-69.2045	-27.0994	15.8	0.8	CC374	Ignimbrite,Red Ignimbrite between Santa Rosa and Pastillitos	Kay_2011	Kay_2011	KAr	whole_rock
-69.1944	-27.0009	15.8	0.9	SC-44	dome; FASE III Mioceno Medio (ca. 17 - 12 Ma);, domes subvolcanicos Mmv2	Mpodozis_1995a	Mpodozis_2012	KAr	whole rock
-69.2196	-27.13	15.9	0.7	CC378	block in lava,Cerro Pastillitos north flow	Kay_2011	Kay_2011	KAr	whole_rock
-69.1911	-27.2207	15.9	1.4	CC134	lava dome; FASE III Mioceno Medio (ca. 17 - 12 Ma);, Lavas andesites and daciandesites MmI	Mpodozis_1995a	Mpodozis_2012	KAr	whole rock
-70.3001	-32.9889	15.99	1.3		Clinopyroxene-carrying Andesite flow.; Blanco river	MONTECINOS_2008	MONTECINOS_2008	Ar/Ar	plagioclase
-70.47	-32.6	16	1		granite	Munizaga and Vicente, in prep		K/Ar	Biotite
-69.8695	-29.9984	16	1		volcanic	Litvak_2014	Litvak_2014	K/Ar
-69.2022	-27.1504	16	0.9	CC377	lava dome,Cerro Pastillitos	Kay_2011	Kay_2011	KAr	whole_rock
-68.83	-32.89	16	0.3	8081D	latite porphyrand	Sillitoe_1977	Sillitoe_1977	K/Ar	muscovite
-68.8176	-31.4729	16	2.9	EA8	Dacite	Leveratto, 1976		K/Ar	biotite
-69.99	-33	16.01	0.51		lava, andesite	Drake_1976	Drake_1976	K/Ar	unknown
-69.267	-27.167	16.2	0.6		Lascar	Mpodozis_1994a	Trumbull_2006	KAr	unknown
-69.2304	-27.1572	16.2	0.6	CC375	lava,Cerro Lagunillas	Kay_2011	Kay_2011	KAr	whole_rock
-69.2022	-27.1613	16.2	0.7	CC376	lava,Cerro Pastillitos	Kay_2011	Kay_2011	KAr	whole_rock
-69.2	-27.183	16.2	0.7		Lascar	Mpodozis_1994a	Trumbull_2006	KAr	whole_rock
-69.1873	-33.0537	16.3	0.83	111JBM13	Mariño, Cacheuta	Buelow_2018	Buelow_2018	UPb	zircon
-69.2372	-27.609	16.4	0.7	CC29	andesitic lava,Volcan Jotabeche Norte south of Paredones pass	Kay_2011	Kay_2011	KAr	whole_rock
-70.5668	-31.5411	16.5	0.25	PEL2014	Pyroxene-biotite quartz monzodiorite; Chalinga intrusive complex (Phase 3); Rio Tres Quebradas	Perelló_2012	Perelló_2012	U-Pb	zircon
-69.5464	-27.5645	16.5	0.8	CC76	andesitic block and ash,Cerro Cadillal north of Cerro Casale, east of La Guadia	Kay_2011	Kay_2011	KAr	whole_rock
-69.1548	-27.1903	16.5	0.7	CC129	dome rhyodacite; FASE III Mioceno Medio (ca. 17 - 12 Ma);, domes subvolcanicos Mmv2	Mpodozis_1995a	Mpodozis_2012	KAr	whole rock
-69.708	-28.7489	16.6	0.7	AC-654	; Formation Doria Ana Mda	Moscoso_2010	Moscoso_2010	K/Ar	whole rock
-69.1518	-27.764	16.6	1.2	CO426	hornblende-pyroxene bearing dacite/andesite,La Gallina Ignimbrite	Kay_2011	Kay_2011	KAr	whole_rock
-69.2699	-27.7173	16.7	0.5	CO420	oxidized hornblende-biotite dacite (Tuff?),Cordón Yeguas Heladas	Kay_2011	Kay_2011	KAr	biotite
-69.2492	-27.737	16.8	0.6	CO419	granodiorite porphyry with chlorite and calcite alteration,Proyecto "Eva" in Río La Gallina	Kay_2011	Kay_2011	KAr	biotite
-68.27	-28.7331	16.89	0.7	TRT3	tuff (bedded ash), extrusive; Vinchina Formation, Drill-core La Troya Norte at 5500m	Collo_2017	Puetz_2018	UPb	zircon
-70.5403	-32.5225	16.9			unknown	Munizaga_1982	Munizaga_1982	K/Ar	unknown
-69.3129	-27.1432	16.9	1	noid38	tuff dacite; FASE III Mioceno Medio (ca. 17 - 12 Ma);, ignimbrite Santa Rosa Mmisr	Gonzalez-Ferran_1985	Mpodozis_2012	KAr	biotite
-70.24	-29.8293	17	2	A-3769	dacite; Formation Farellones	Rivano_1991	Rivano_1991	K/Ar	biotite
-69.1705	-30.5078	17	5		Cerro Negro Dacite	Leveratto_1976	Poma_2017	KAr	biotite
-69.1692	-30.5396	17	5	EA10	Dacite	Leveratto, 1976		K/Ar	biotite
-69.1667	-30.5417	17	5		Cerro Negro Dacite	Leveratto_1976	Poma_2017	K/Ar	biotite
-69.7822	-29.794	17.1	0.6	RF62	Cascasca, Dyke Swarm, 239.5, U-Pb	Jones_2014	Jones_2014	U-Pb	zircon
-70.415	-32.9789	17.2	0.5	F0554	andesite; Formation Farellones	Fuentes_2004	Fuentes_2004	Ar/Ar	plagioclase
-70.3217	-32.1067	17.2	0.8	968-R	monzonite quartzite-bearing; unit Rio Cerro Blanco	Rivano_1985	Rivano_1985	K/Ar	biotite
-69.1298	-27.7374	17.2	0.7	CC8	Ignimbrite, below Jotabeche sequence,La Gallina Ignimbrite in Rio La Gallina	Kay_2011	Kay_2011	KAr	whole_rock
-70.905	-29.8182	17.3	1.4	596-S	tuff; Formation Farellones	Vergara_1988	Vergara_1988	K/Ar	biotite
-70.76	-33.1439	17.4	1	F0571	OlMh microgabro of px and olivine; intrusives Cenozoic	Wall_1997	Fock_2005	KAr	whole rock
-70.3345	-32.4936	17.4	0.6	A-2202	dacite; Rio Hidalgo, altura 2400 m	Munizaga_1982	Munizaga_1982	K/Ar	whole rock
-69.7435	-28.5053	17.4	0.8	RAC-340	; Formation Doria Ana Mda	Moscoso_2010	Moscoso_2010	K/Ar	whole rock
-69.1762	-32.9869	17.4	1.3	02_MA	Mariño, Cacheuta	Buelow_2018	Buelow_2018	U-Pb	zircon
-70.5398	-32.5223	17.5			unknown	Munizaga_1982	Munizaga_1982	K/Ar	unknown
-69.1669	-32.9903	17.58	0.28	01_MA	Mariño, Cacheuta	Buelow_2018	Buelow_2018	U-Pb	zircon
-69.8225	-28.4387	17.6	0.9	NAC-625	ignimbrite dacite; Lavas of Cerro Chacay Mcch	Moscoso_2010	Moscoso_2010	KAr	whole rock
-68.8319	-29.7101	17.6	0.5	101	volcanics of la Formation Cerro Morado	Limarino_2002	Limarino_2002	KAr
-70.3643	-33.0167	17.72	0.47		Granodiorite; Riecillos	MONTECINOS_2008	MONTECINOS_2008	UPb	zircon
-69	-32.7	17.9	0.5	3-5	La_Peña	Lucassen_2007	Lucassen_2007	K/Ar	biotite
-70.3892	-32.2166	17.95	0.55	AL04.23	andesite, extrusive; Farellones Formation, Salamanca	Jara_2014	Puetz_2018	U-Pb	zircon
-69.1753	-33.0512	17.96	0.2	108JBM13	Tuff; Mariño, Cacheuta	Buelow_2018	Buelow_2018	UPb	zircon
-70.3892	-32.2166	18	0.3	AL-4	tuff; Alicahue-Chepical Farellones	Jara_2014	Jara_2014	U-Pb	zircon
-70.1667	-33	18	0.2	(Ab-153), Z153-1	ign	Montecinos et al., 2008	Montecinos_2008	U-Pb	zircon
-70.13	-32.84	18				Drake et al., 1982		K/Ar
-69.6996	-29.7239	18.06	0.37	SP80	Frontal_Cordillera, Escabroso_Formation_(Upper_Don˜a_Ana_Group), Andesite	Jones_2015	Jones_2015	U-Pb	zircon
-69.7144	-29.7251	18.1	0.4			Jones_2014	Winocur_2017	U-Pb	zircon
-69.2718	-27.6294	18.1	2	CC28	andesitic lava,Volcan Jotabeche Norte southwest of Paredones pass	Kay_2011	Kay_2011	KAr	whole_rock
-69.1578	-27.1772	18.1	1.9	CC131	dacite; FASE II Mioceno lower (ca. 22? - 18 Ma);, Lavas andesites and dacites Mil	Iriarte_1995	Mpodozis_2012	KAr	whole rock
-70.5456	-31.6754	18.11	0.52	PEL246	Upper Quebrada Chalinga intrusive complex Hornblende-biotite granodiorite Piuquenes (Phase 2)	Perelló_2012	Perelló_2012	U-Pb	zircon
-69.7185	-29.685	18.2	0.3			Jones_2014	Winocur_2017	U-Pb	zircon
-69.4505	-28.3707	18.2	0.7	CO252	green hornblende-bearing porphyry	Kay_2011	Kay_2011	KAr	whole_rock
-69.695	-29.6906	18.21	0.28	1026	Frontal_Cordillera, Escabroso_Formation_(Upper_Don˜a_Ana_Group), Andesite-Trachyandesite	Jones_2015	Jones_2015	U-Pb	zircon
-70.277	-31.9778	18.3	0.4	PEL161	Hornblende-bearing porphyritic andesite; Laguna del Pelado Sequence; Laguna del Pelado	Perelló_2012	Perelló_2012	U-Pb	zircon
-69.7561	-28.5557	18.3	0.5	AC-59		Moscoso_2010	Moscoso_2010	K/Ar	biotite
-69.5379	-28.1664	18.3	0.8	AC-610		Moscoso_2010	Moscoso_2010	KAr	whole rock
-69.4353	-30.682	18.3	2.5	EA1	Dacite	Leveratto,M. A. 1976. Edad of intrusives Cenozoic en la Precordillera of San Juan and su implicancia estratigrafica. Revista of la Asociacio´n Geolo´gica Argentina, 31, 53-58		K/Ar	biotite
-69.4161	-30.7469	18.3	2.5		Cerro Divisadero Dacite	Leveratto_1976	Poma_2017	K/Ar	plagioclase
-68.9093	-29.5084	18.3	0.7	107	volcanics of la Formation Cerro Morado	Limarino_2002	Limarino_2002	KAr
-68.6712	-29.4078	18.32	2	RLT4T2	tuff (bedded ash), extrusive; Vinchina Formation, Drill-core La Troya Sur at 4550m	Collo_2017	Puetz_2018	UPb	zircon
-70.4625	-33.1869	18.4	0.5	F0555	andesite; Formation Farellones	Fuentes_2004	Fuentes_2004	ArAr	plagioclasa
-69.7608	-28.4845	18.4	1.7	CO242	green andesite dome,east of Peñas Negras in Chile	Kay_2011	Kay_2011	KAr	whole_rock
-70.4903	-31.9824	18.5	0.4	PEL461	Biotite (pyroxene) monzogranite; Totoral pluton; Rio Totoral	Perelló_2012	Perelló_2012	U-Pb	zircon
-70.4342	-33.0125	18.5	0.1	F0551	andesite; Formation Farellones	Fuentes_2004	Fuentes_2004	ArAr	plagioclasa
-70.4316	-31.9436	18.5	0.4	PEL411	Recrystallized daciandesite; Los Pelambres Formation; Rio Totoral	Perelló_2012	Perelló_2012	U-Pb	zircon
-69.7529	-28.5632	18.5	0.1	CCL-126d	tonalites del Mioceno Mto	Salazar_2016	Salazar_2016	Ar/Ar	biotite
-69.7189	-29.7037	18.5	0.1		Formation Tilito	Winocur_2015	Winocur_2017	Ar/Ar	whole rock
-69	-32.7	18.5	0.5	3-5	La_Peña	Lucassen_2007	Lucassen_2007	K/Ar	hornblende
-70.5689	-31.6758	18.59	0.43	PEL2473	Pyroxene-biotite diorite; Chalinga intrusive complex (Phase 2); Upper Quebrada Piuquenes	Perelló_2012	Perelló_2012	U-Pb	zircon
-70.66	-32.9419	18.6	0.4	F0556	OlMh dike andesite; intrusives Cenozoic	Fuentes_2002	Fock_2005	Ar/Ar	amphibole
-69.5125	-28.5368	18.6	0.7	CO263	Pyroxene-bearingandesite,Doña Ana Formation (Escabroso), La Paila syncline	Kay_2011	Kay_2011	K/Ar	whole rock
-69.4257	-28.0738	18.6	1.3	CO-445	dacite of amphibole; Formation Doria Ana Mda	Moscoso_2010	Moscoso_2010	KAr	whole rock
-69.3795	-28.3142	18.6	0.7	CO250	andesite	Kay_2011	Kay_2011	KAr	whole_rock
-69.1287	-27.8194	18.6	0.8	CC55	pink volcanic unit,Quebrada Seca Sequence headwaters of Quebrada Seca	Kay_2011	Kay_2011	KAr	whole_rock
-69.0753	-27.4842	18.6	0.8	CC089	andesite; FASE II Mioceno lower (ca. 22? - 18 Ma);, Lavas andesites and dacites Mil	Mpodozis_1995a	Mpodozis_2012	KAr	biotite
-70.305	-29.8283	18.7	1.4	152-R	andesite; Formation Farellones	Vergara_1988	Vergara_1988	K/Ar	whole rock
-70.1314	-32.8503	18.7	10	F0596	Mig diorite; intrusives Cenozoic	Munizaga_1982	Munizaga_1982	K/Ar	whole rock
-70.5947	-33.0956	18.8	0.8	F0581	Msg porphyritic andesite; intrusives Cenozoic	Gana_1997	Gana_1997	ArAr	amphibole
-69	-32.7	18.8	0.5	03-2a	La_Peña	Lucassen_2007	Lucassen_2007	K/Ar	biotite
-69.99	-33	18.89	0.82		lava, andesite; yahua	Drake_1976	Drake_1976	K/Ar	unknown
-70.4414	-33.0183	18.9	0.3	F0552	andesite; Formation Farellones	Fuentes_2004	Fuentes_2004	ArAr	plagioclasa
-69.4328	-28.0652	18.9	2.4	AC-541	conglomerates; Formation Doria Ana Mda	Moscoso_2010	Moscoso_2010	KAr	whole rock
-69.7135	-28.762	19.1	0.7	AC-658	; Formation Doria Ana Mda	Moscoso_2010	Moscoso_2010	K/Ar	whole rock
-69.7081	-28.7581	19.2	1	AC-656	; Formation Doria Ana Mda	Moscoso_2010	Moscoso_2010	K/Ar	whole rock
-69.1757	-33.0472	19.2	0.26	106JBM13	Mariño, Cacheuta	Buelow_2018	Buelow_2018	UPb	zircon
-70.4861	-33.0683	19.3	0.2	F0553	andesite; Formation Farellones	Fuentes_2004	Fuentes_2004	ArAr	plagioclasa
-69.9947	-29.9197	19.3	0.3	AM0887	Vega, Rhyolite ignimbrite, 250.7, U-Pb	Jones_2014	Jones_2014	Ar/Ar	plagioclase
-70.6061	-33.1681	19.4	1.4	F0508	basalt of pyroxene and olivine; Formation Abanico	Gana_1997	Gana_1997	ArAr	plagioclasa
-70.3818	-32.8988	19.5	0.5			MONTECINOS_2008	MONTECINOS_2008	U-Pb	zircon
-69.086	-27.4909	19.5	1.1	CC157	Coarse dacite lava flow,Pantanillo region	Kay_2011	Kay_2011		unknown
-69.0562	-27.4387	19.5	1.1	CC157	dacite; FASE II Mioceno lower (ca. 22? - 18 Ma);, Lavas andesites and dacites Mil	Mpodozis_1995a	Mpodozis_2012	KAr	whole rock
-69	-32.7	19.5	0.6	3-14	La_Peña	Lucassen_2007	Lucassen_2007	K/Ar	hornblende
-70.6681	-32.9478	19.6	0.3	F0528	Lava; Formation Abanico	Fuentes_2002	Fock_2005	Ar/Ar	amphibole
-69.4123	-28.0783	19.6	0.9	CO-444	andesite grey green; Formation Doria Ana Mda	Moscoso_2010	Moscoso_2010	KAr	whole rock
-69.396	-28.3395	19.6	1	CO169	pink andesite, block and ash,valley east of Penas Negras camp	Kay_2011	Kay_2011	KAr	whole_rock
-69.4329	-28.0644	19.8	0.9	AC-423	lavas; Formation Doria Ana Mda	Moscoso_2010	Moscoso_2010	KAr	whole rock
-69.4295	-28.0653	19.8	0.9			Martinez_2016	Martinez_2016	KAr	whole_rock
-69.9456	-28.8367	19.9	0.1	SCL-83d	deposits aluviales del Mioceno Medio-Plioceno MmPa	Salazar_2016	Salazar_2016	Ar/Ar	amphibole
-69.917	-28.7427	19.9	2.4	GR-4A-26		Rossel_2016	Rossel_2016	U-Pb	zircon
-70.4814	-32.9644	20	0.2	F0530	tuffs of Lapilli; Formation Abanico	Fuentes_2002	Fock_2005	Ar/Ar	biotite
-70.36	-32.86	20	1		Andesite Dike	Drake 1976		K/Ar	Plagioclase
-69.9184	-28.7455	20	1.2	SCL-67d	deposits aluviales del Mioceno lower Mia	Salazar_2016	Salazar_2016	U-Pb	zircon
-69.7555	-28.3232	20	0.7	RAC-297	ignimbrite; Formation Doria Ana Mda	Moscoso_2010	Moscoso_2010	KAr	biotite
-69.5792	-28.6592	20	1.1	CO255	Rhyolite porphry, altererd,Cerro Amarillo, Río Macho Muerto	Kay_2011	Kay_2011	K/Ar	whole rock
-69.525	-28.4335	20	0.8	CO239	black andesite,east of Cerro Potro, Rio Blanco valley	Kay_2011	Kay_2011	KAr	whole_rock
-69.5224	-28.0951	20	0.7	AC-364	; Formation La Ternera TrJtl	Moscoso_2010	Moscoso_2010	KAr	whole rock
-69.5222	-28.0951	20	0.7	AC-364	of lithology; Formation La Ternera TrJtl	Salazar_2013	Salazar_2013	KAr	whole rock
-69.99	-33	20.01	0.51		lava, andesite; yahua	Drake_1976	Drake_1976	K/Ar	unknown
-70.48	-32.9411	20.1	0.2	F0529	tuffs of Lapilli; Formation Abanico	Fuentes_2002	Fock_2005	Ar/Ar	biotite
-70.4731	-32.9464	20.1	0.4	F0531	tuffs of Ceniza; Formation Abanico	Fuentes_2002	Fock_2005	Ar/Ar	biotite
-69.4295	-28.0653	20.1	1		volcanic-sedimentary; Dona Ana FOrmation	Martinez_2016	Martinez_2016	KAr	whole_rock
-69.4253	-31.6811	20.1	2.5	EA2	Andesite	Leveratto, 1976		K/Ar	biotite
-69.3597	-28.045	20.1	1.1	AC-416	aglomerado; Formation Astaburuaga 01Ma	Moscoso_2010	Moscoso_2010	KAr	whole rock
-69.1378	-27.1262	20.1	0.9	GCO15	lava andesitica; FASE II Mioceno lower (ca. 22? - 18 Ma);, Lavas del Prospecto Soledad Mis	Iriarte_1995	Mpodozis_2012	KAr	whole rock
-70.4786	-32.9544	20.2	0.3	F0532	tuffs of Ceniza; Formation Abanico	Fuentes_2002	Fock_2005	Ar/Ar	biotite
-69.8528	-28.7239	20.2	0.4	GR-23-93		Rossel_2016	Rossel_2016	UPb	zircon
-70.6253	-33.1869	20.3	2.1	F0559	OlMh sill basaltic; intrusives Cenozoic	Gana_1997	Gana_1997	KAr	whole rock
-70.5325	-33.085	20.3	2.9	F0580	Msg porphyritic dacite amphibole; intrusives Cenozoic	Gana_1997	Gana_1997	KAr	amphibole
-70.5167	-32.5585	20.4	0.5	A-859	dacite; Cerro Llaretal	Munizaga_1982	Munizaga_1982	K/Ar	whole rock
-69.917	-28.7427	20.4	2.5	GR-4A-38		Rossel_2016	Rossel_2016	U-Pb	zircon
-69.8571	-28.7341	20.4	0.7	SCL-78d	deposits aluviales del Mioceno lower Mia	Salazar_2016	Salazar_2016	U-Pb	zircon
-69.6097	-28.8767	20.4	0.8	CO272	Fluidal andesite Cerro Negro,Headwaters of río of la Sal, NE of la Flecha pass	Kay_2011	Kay_2011	K/Ar	whole rock
-69.2232	-29.7716	20.43	0.31	RJ11A14	Precordillera, Miocene_Intrusives, Granodiorite	Jones_2015	Jones_2015	U-Pb	zircon
-69.8562	-28.7221	20.5	0.2	SCL-76d	deposits aluviales del Mioceno lower Mia(a)	Salazar_2016	Salazar_2016	Ar/Ar
-69.5316	-28.0587	20.5	0.8	CO441	hornblende (pyroxene) andesite, Cerro Pulido western side	Kay_2011	Kay_2011	KAr	whole_rock
-69.4919	-28.1147	20.6	2.2	AC-370	andesite	Moscoso_2010	Moscoso_2010	KAr	whole rock
-69.1667	-27.1333	20.6	0.8		Lascar	McKee_1994	Trumbull_2006	ArAr	Mineral Isochron
-70.0482	-29.9982	20.7	0.8			Jones_2014	Winocur_2017	U-Pb	zircon
-69.9283	-30.0185	20.7	0.8			Martin_1995	Winocur_2017	K/Ar
-69.1167	-27.1436	20.7	1.3	GCO14	lava dacite; FASE II Mioceno lower (ca. 22? - 18 Ma);, Lavas del Prospecto Soledad Mis	Iriarte_1995	Mpodozis_2012	KAr	whole rock
-69.99	-33	20.73	0.41		lava, andesite; yahua	Drake_1976	Drake_1976	K/Ar	unknown
-70.4065	-32.1536	20.9	0.3	AL-38	tuff; Las Llaretas Abanico	Jara_2014	Jara_2014	U-Pb	zircon
-70.73	-32.95	21	0.2		Andesite Porphyry	Drake et al., 1982		K/Ar	whole rock
-69.745	-28.8541	21	0.1	SCL-99d	Formation Doña Ana Mda1	Salazar_2016	Salazar_2016	U-Pb	zircon
-70.6061	-33.1681	21.1	1	F0509	basalt of pyroxene and olivine; Formation Abanico	Gana_1997	Gana_1997	ArAr	plagioclasa
-70.6575	-33.175	21.2	0.2	F0568	OlMh porphyritic basaltic; intrusives Cenozoic	Vergara_1980	Fock_2005	KAr	whole rock
-70.3625	-32.1785	21.2	0.3	AL-17	tuff; Estratos del Pañuelo Abanico	Jara_2014	Jara_2014	U-Pb	zircon
-70.2914	-32.0014	21.3	3.5	PEL211	Daciandesitic, pumice-rich, lithic tuff; Laguna del Pelado Sequence; Laguna del Pelado	Perelló_2012	Perelló_2012	U-Pb	zircon
-69.3109	-27.5501	21.3	0.8	CC193	dacitic block and ash, Refugio, Fm Quebrada del Carrizo, south of Mina Refugio	Kay_2011	Kay_2011		whole_rock
-70.5829	-31.7026	21.36	0.8	DDH71962	Quartz-eanof dacitic sill; Pachon Formation; Los Pelambres	Perelló_2012	Perelló_2012	U-Pb	zircon
-69.2551	-29.7129	21.37	0.29	RJ11A11	Precordillera, Miocene_Intrusives, granite	Jones_2015	Jones_2015	U-Pb	zircon
-69.8476	-28.9784	21.4	0.4	CCL-15d	Formation Doña Ana Mda1	Salazar_2016	Salazar_2016	U-Pb	zircon
-69.2808	-27.2306	21.4	0.8	sin código	b. tuff; FASE I Oligoceno Upper - Mioceno lower (ca. 23;, Complejos of domes, cuerpos hipabisales and deposits	Mpodozis_1995	Mpodozis_2012	KAr	biotite
-69.268	-29.6199	21.4	0.29		Llanos del Médano granite	Jones_2016	Poma_2017	U-Pb	zircon
-69.25	-30.8	21.4	0.29		Llanos del Médano Granite	Jones_2016	Poma_2017	U/Pb	zircon
-70.4151	-28.0179	21.5	1.2			Martinez_2015	Martinez_2017	UPb	zircon
-70.2887	-31.8022	21.6	0.4	PEL681	Welded rhyolitic tuff; Mondaca Strata; North of El yunque prospect	Perelló_2012	Perelló_2012	U-Pb	zircon
-70.561	-31.7535	21.62	0.67	PEL2603	Pyroxene-hornblende-biotite granodiorite; Chalinga intrusive complex; Quebrada del Perro (Phase l)	Perelló_2012	Perelló_2012	U-Pb	zircon
-70.4941	-31.6788	21.69	0.26	PELLAG012	Aphanitic andesitic lava; Pachon Formation; Rio Carniceria	Perelló_2012	Perelló_2012	U-Pb	zircon
-69.8605	-28.6011	21.8	0.7	RAC-380	ignimbrite riolitica; gravel del Cerro El Burro Mgb	Moscoso_2010	Moscoso_2010	K/Ar	biotite
-69.4328	-28.0653	21.8	1.1	AC-539	; Formation Doria Ana Mda	Moscoso_2010	Moscoso_2010	KAr	whole rock
-70.4972	-32.9378	21.9	0.5	F0550	andesite; Formation Farellones	Fuentes_2004	Fuentes_2004	Ar/Ar	plagioclase
-69.5125	-28.5368	21.9	0.8	CO264	Pyroxene-olivine andesite,Doña Ana Formation (Escabroso), La Paila syncline	Kay_2011	Kay_2011	K/Ar	whole rock
-70.3853	-32.9304	21.97	0.5		Microgabbro; Riecillos	MONTECINOS_2008	MONTECINOS_2008	U-Pb	zircon
-70.1667	-33	22	0.2	(Ab-157), Z157-1	ign	Montecinos et al., 2008	Montecinos_2008	U-Pb	zircon
-69.8604	-28.6375	22	0.6	AC-57	of lithology; gravel del Cerro El Burro Mgb	Salazar_2013	Salazar_2013	K/Ar	biotite
-69.7655	-30.0242	22	0.8			Jones_2014	Winocur_2017	K/Ar	whole rock
-69.7582	-29.9678	22	0.8	CO286	basaltic, basaltico Máquinas	Litvak_2002	Kay_2011	K/Ar	whole rock
-70.3071	-31.7125	22.1	0.4	PEL761	Quartz-sanidine rhyolitic tuff; Mondaca Strata; Lower Rio Carniceria	Perelló_2012	Perelló_2012	U-Pb	zircon
-69.2486	-27.3263	22.1	1.3	CC172	andesite; FASE II Mioceno lower (ca. 22? - 18 Ma);, Lavas andesites and dacites Mil	Mpodozis_1995a	Mpodozis_2012	KAr	whole rock
-70.3853	-32.9304	22.13	0.23		Microgabbro; Riecillos	MONTECINOS_2008	MONTECINOS_2008	U-Pb	zircon
-69.2813	-29.7641	22.17	0.23	RJ11A10	Precordillera, Miocene_Intrusives, granite	Jones_2015	Jones_2015	U-Pb	zircon
-70.4323	-32.098	22.2	0.4	PEL511	Fine-grained porphyritic andesite; Chalinga intrusive complex; Rio Chicharra	Perelló_2012	Perelló_2012	U-Pb	zircon
-70.287	-32.9873	22.2	0.15		Gabbro; Leones	MONTECINOS_2008	MONTECINOS_2008	U-Pb	zircon
-69.1239	-27.4398	22.2	0.9	CC126	gray andesite,Pantanillo, Quebrada Salitral	Kay_2011	Kay_2011	KAr	whole_rock
-70.3791	-32.9917	22.25	0.1		Gabbro; Leones	MONTECINOS_2008	MONTECINOS_2008	U-Pb	zircon
-69.7663	-28.555	22.3	1	RAC-360	brechas volcanicas	Moscoso_2010	Moscoso_2010	K/Ar	whole rock
-69.1351	-29.8354	22.55	0.33	RJ11A5	Precordillera, Las_Trancas_Formation, Rhyolite	Jones_2015	Jones_2015	U-Pb	zircon
-69.0792	-27.4276	22.6	1.1	CC159	porphyry/dome,Pantanillo	Kay_2011	Kay_2011	KAr	unknown
-70.5267	-33.0083	22.7	0.9	F0536	andesite; Formation Abanico	Fuentes_2004	Fuentes_2004	ArAr	plagioclasa
-70.4697	-31.7372	22.7	0.2	FRONT42	Fine-grained porphyritic andesite; Chalinga intrusive complex; Los Pelambres	Perelló_2012	Perelló_2012	U-Pb	zircon
-69.5985	-28.7442	22.8	0.8	CO271	Pyroxene andesite porphyry,Doña Ana Formation (Escabroso), ridge between ríos Macho Muerto and of la Sal	Kay_2011	Kay_2011	K/Ar	whole rock
-70.5672	-33.0497	22.9	1.2	F0561	OlMh sill basaltic of px and olivine; intrusives Cenozoic	Gana_1997	Gana_1997	ArAr	plagioclasa
-70.5028	-33.0089	22.9	0.3	F0537	andesite; Formation Abanico	Fuentes_2004	Fuentes_2004	ArAr	plagioclasa
-69.8333	-30.6667	22.9	1.1	TOR9a	Huaylillas, bacK/Arc, Maquinas, lava_basaltic	Kay_1999	Mamani_2010	K/Ar	whole rock
-69.7868	-29.5875	22.9	0.7			Litvak_2009	Winocur_2017	U-Pb	zircon
-69.5643	-28.1982	22.9	0.8	AC-342		Moscoso_2010	Moscoso_2010	KAr	whole rock
-69.06	-27.41	23	0.7		Lascar	Mpodozis_1994a	Trumbull_2006	KAr	biotite
-69.4635	-28.657	23.1	0.8	CO261	Ignimbrite, tuff with crystals and glassand matrix,in young gravels, Morro Colorado, Río Macho Muerto	Kay_2011	Kay_2011	K/Ar	biotite
-69.3488	-27.7335	23.1	1	CO432	green amphibole-bearing andesite porphyry,under Yeguas Heladas block and ash, head Quebrada Acerilllos	Kay_2011	Kay_2011	KAr	whole_rock
-69.7761	-29.6139	23.18	0.3	Z27	Frontal_Cordillera, Tilito_Formation_(Lower_Don˜a_Ana_Group), Dacite	Jones_2015	Jones_2015	U-Pb	zircon
-70.3041	-27.9528	23.2	0.3			Martinez_2015	Martinez_2017	UPb	zircon
-69.7878	-29.593	23.2	0.3			Jones_2014	Winocur_2017	U-Pb	zircon
-69.1613	-27.7549	23.2	1.4	CC7	Ignimbrite,Quebrada Seca Sequence, east of Jotabeche, Rio La Gallina	Kay_2011	Kay_2011	KAr	whole_rock
-70.5303	-31.7479	23.32	0.23	Sec1-12	Pyroxene granodiorite; Chalinga intrusive complex (Phase 1); Rio Pelambres	Perelló_2012	Perelló_2012	U-Pb	zircon
-70.5961	-33.1656	23.4	1.1	F0558	OlMh dike andesite; intrusives Cenozoic	Gana_1997	Gana_1997	KAr	whole rock
-70.5128	-32.9811	23.4	0.6	F0538	andesite; Formation Abanico	Fuentes_2004	Fuentes_2004	Ar/Ar	plagioclase
-69.8471	-28.4588	23.4	0.9	NAC-564	lava dacite; Formation Doria Ana Mda	Moscoso_2010	Moscoso_2010	KAr	biotite
-68.8337	-28.8612	23.4	1.5			Mpodozis_1996b	Mpodozis_1996b	K/Ar
-70.4853	-28.012	23.5	0.9			Martinez_2015	Martinez_2017	UPb	zircon
-70.3025	-32.1491	23.5	0.4	AL-10	tuff; Estratos del Pañuelo Abanico	Jara_2014	Jara_2014	U-Pb	zircon
-69.4885	-28.0596	23.5	0.9	AC-533	; gravel del Torin 01Mgt	Moscoso_2010	Moscoso_2010	KAr	whole rock
-69.485	-28.059	23.5	0.9			Martinez_2016	Martinez_2016	KAr	whole_rock
-70.5083	-31.7667	23.6	1.9	A-1	andesite; Filones	Rivano_1991	Rivano_1991	K/Ar	feldspar
-69.4907	-29.4488	23.61	0.21	PC14	Frontal/Precordillera, Tilito_Formation_(Lower_Don˜a_Ana_Group), Rhyolite	Jones_2015	Jones_2015	U-Pb	zircon
-69.5562	-28.6938	23.7	0.7	CO260	Ignimbrite, tuff with crystals,In young gravels of Macho Muerto depression	Kay_2011	Kay_2011	K/Ar	biotite
-70.6597	-32.9875	23.9	0.9	F0557	OlMh microdiorite of pyroxene; intrusives Cenozoic	Gana_1997	Gana_1997	K/Ar	whole rock
-70.5817	-33.0864	23.9	1.6	F0562	OlMh dike gabbro of olivine; intrusives Cenozoic	Gana_1997	Gana_1997	ArAr	plagioclasa
-70.5317	-31.245	23.9	2.4	LC-50-C	intrusive, monzogranite; Coasa	Cuitino_1985	Cuitino_1985	K/Ar	biotite
-69.555	-28.5105	23.9	0.8	CO266	dacitic lava,Headwaters of Rio Pircas of los Bueandes	Kay_2011	Kay_2011	K/Ar	biotite
-70.5	-31.2	24		26-C	NOT-GIVEN	Prada et al MESOZOIC and CENOZOIC PLUTONIC deVELOPMENT IN THE ANdeS of CENTRAL CHILE (30.5° - 32.5°S), J. S. AMER. EARTH SCI., 2007		K/Ar	whole rock
-70.5	-31.2	24		326-R	NOT-GIVEN	Prada et al MESOZOIC and CENOZOIC PLUTONIC deVELOPMENT IN THE ANdeS of CENTRAL CHILE (30.5° - 32.5°S), J. S. AMER. EARTH SCI., 2012		K/Ar	whole rock
-69.51	-28.5358	24	0.8	CO265	pink dacite, Lapilli tuff in block and ash deposit,Covers lavas of la Paila syncline, east Cerro of La Paila, Río Blanco	Kay_2011	Kay_2011	K/Ar	biotite
-68.8337	-28.8612	24	1			Mpodozis_1996b	Mpodozis_1996b	K/Ar
-68.7513	-28.8774	24	0.9			Mpodozis_1996b	Mpodozis_1996b	K/Ar
-69.5745	-28.6537	24.1	0.6	CO254	pnk dacite clast, lower Ignimbrite - Tilito	Kay_2011	Kay_2011	K/Ar	biotite
-69.4887	-28.0595	24.1	0.9	AC-535	; gravel del Torin 01Mgt	Moscoso_2010	Moscoso_2010	KAr	whole rock
-69.4837	-28.4695	24.1	0.8	CO267	pink dacite dome intrusive into Macho Muerto fault,Río Macho Muerto between ríos Blanco and Pirca of los Bueyes	Kay_2011	Kay_2011	KAr	biotite
-69.7858	-29.8146	24.2	0.7			Jones_2014	Winocur_2017	U-Pb	zircon
-69.5125	-28.5368	24.2	0.9	CO262	Lapilli dacitic tuff containing crystals and lithics, devitrified matrix,Doña Ana Formation, base of La Paila syncline, Río Blanco	Kay_2011	Kay_2011	K/Ar	biotite
-69.776	-29.7943	24.26	0.7	RF64	Frontal_Cordillera, Tilito_Formation_(Lower_Don˜a_Ana_Group), Rhyolite	Jones_2015	Jones_2015	U-Pb	zircon
-70.5817	-33.0864	24.5	1.6	F0563	OlMh dike gabbro of olivine; intrusives Cenozoic	Gana_1997	Gana_1997	ArAr	plagioclasa
-70.0542	-30.0428	24.69	0.43	AM0849	Frontal_Cordillera, Tilito_Formation_(Lower_Don˜a_Ana_Group), Rhyolite	Jones_2015	Jones_2015	U-Pb	zircon
-69.7968	-29.5744	24.7	0.2		Formation Tilito	Winocur_2015	Winocur_2017	Ar/Ar	whole rock
-70.0519	-30.0425	24.72	0.28	AM0844	Frontal_Cordillera, Tilito_Formation_(Lower_Don˜a_Ana_Group), Rhyolite	Jones_2015	Jones_2015	U-Pb	zircon
-69.923	-29.5762	24.78	0.37	ZN122	Frontal_Cordillera, Tilito_Formation_(Lower_Don˜a_Ana_Group), Andesite	Jones_2015	Jones_2015	U-Pb	zircon
-70.8842	-33.0564	24.8	1.6	F0570	OlMh cuello basalt of olivine; intrusives Cenozoic	Wall_1997	Fock_2005	KAr	whole rock
-69.9204	-29.5487	24.8	0.3			Jones_2014	Winocur_2017	U-Pb	zircon
-69.6058	-28.2691	24.8	0.8	s/n		Moscoso_2010	Moscoso_2010	KAr	whole rock
-69.865	-30.1614	24.86	0.4	AM0860	Frontal_Cordillera, Tilito_Formation_(Lower_Don˜a_Ana_Group), Dacite	Jones_2015	Jones_2015	U-Pb	zircon
-70.53	-31.775	24.9	1	43102	granodiorite; unit Rio Las Cuevas	Rivano_1991	Rivano_1991	K/Ar	biotite
-70.4019	-32.0981	24.9	0.5	PEL471	Andesitic lithic tuff; Abanico Formation; Rio Chicharra	Perelló_2012	Perelló_2012	U-Pb	zircon
-70.0542	-30.0428	24.9	0.32	AM0845	Frontal_Cordillera, Tilito_Formation_(Lower_Don˜a_Ana_Group), Rhyolite	Jones_2015	Jones_2015	U-Pb	zircon
-69.4886	-28.0594	25	1.6	AC-530	; gravel del Torin 01Mgt	Moscoso_2010	Moscoso_2010	KAr	whole rock
-68.7388	-28.8804	25	0.9			Mpodozis_1996b	Mpodozis_1996b	K/Ar
-70.281	-31.7138	25.2	0.5	A-3261	dacite; Rio Carniceria	Munizaga_2008	Munizaga_2008	K/Ar	biotite
-69.8638	-29.8884	25.2	0.2			Jones_2014	Winocur_2017	U-Pb	zircon
-69.8629	-29.8527	25.2	0.26	MQ153	Frontal_Cordillera, Tilito_Formation_(Lower_Don˜a_Ana_Group), Andesite	Jones_2015	Jones_2015	U-Pb	zircon
-69.3049	-27.5444	25.3	1.1	CC188	green porphyry, stockwork,green Deposit, Refugio	Kay_2011	Kay_2011	KAr	unknown
-70.8128	-33.1525	25.5	1.3	F0569	OlMh diabase of px and olivine; intrusives Cenozoic	Wall_1997	Fock_2005	KAr	whole rock
-69.8886	-30.0255	25.8	0.8			Martin_1995	Winocur_2017	K/Ar
-69.8477	-29.4467	25.8	0.8	CO283	Breccia clast, near Sierra del Otigo	Litvak_2002	Litvak_2002	K/Ar	biotite
-70.0542	-30.0428	26.1	1.6	AM0846	Frontal_Cordillera, Tilito_Formation_(Lower_Don˜a_Ana_Group), Rhyolite	Jones_2015	Jones_2015	U-Pb	zircon
-69.6933	-27.41	26.1	1.3	An054	Salar of Antofalla, tuff	Voss_2002	Voss_2002	KAr	amphibole
-69.7883	-29.5841	26.2	0.9			Litvak_2005b	Winocur_2017	K/Ar
-69.7806	-29.6092	26.2	0.9	ZN133	ignimbrite dacite del Groupo Dona Ana; quebrada del Zancarran.	Litvak_2005a	Litvak_2005a	K/Ar	biotite
-70.55	-31.1317	26.3	1.1	727-R	gabro; unit El Polvo	Rivano_1985	Rivano_1985	K/Ar	whole rock
-70.4674	-32.5296	26.5	2.3	RR-01	lava; Alicahue-Chepical Abanico	Jara_2014	Jara_2014	U-Pb	zircon
-69.4507	-28.4137	26.9	1.1	CO270	pyroxene andesite,Doña Ana ?, northern río Blanco, intermediate part	Kay_2011	Kay_2011	KAr	whole_rock
-69.4303	-28.3737	27.9	1.1	CO253	hornblende bearing green porphyry,Penas Negras	Kay_2011	Kay_2011	KAr	whole_rock
-68.83	-27.9	27.9	68.83	0.5	rhyodacite; Incapillo Incapillo	Guzmán_2017b	Guzmán_2017b
-70.1667	-33	28	1.5	(Ab-143), Z143-2	ign	Montecinos et al., 2008	Montecinos_2008	U-Pb	zircon
-70.1978	-32.9483	28.1	1.5		Dacitic sill; Polvareda	MONTECINOS_2008	MONTECINOS_2008	U-Pb	zircon
-69.99	-33	28.63	0.92		lava, andesite; andesite of Cerro Aseruta	Drake_1976	Drake_1976	K/Ar	unknown
-70.7011	-32.9656	28.7	0.6	F0526	basalt; Formation Abanico	Fuentes_2002	Fock_2005	Ar/Ar	whole rock
-70.6811	-32.9553	28.8	0.3	F0527	andesite basalt; Formation Abanico	Fuentes_2002	Fock_2005	Ar/Ar	whole rock
-70.6789	-32.9722	28.9	0.5	F0534	andesite; Formation Abanico	Fuentes_2004	Fuentes_2004	Ar/Ar	plagioclase
-69.4617	-28.3896	29.1	1	CO237	biotite-bearing dacite,east of cerro Potro, Penas Negras	Kay_2011	Kay_2011	KAr	whole_rock
-70.6628	-32.9758	29.3	0.7	F0535	andesite; Formation Abanico	Fuentes_2004	Fuentes_2004	Ar/Ar	plagioclase
-69.3895	-28.2665	30.2	1.3	CO249	hornblende bearing green porphyry,Penas Negras	Kay_2011	Kay_2011	KAr	whole_rock
-69.1015	-27.6572	30.5	1.3	CC58	dacitic lava,Astaburuaga Fm., head of Rio Astaburuaga north of Cacaque	Kay_2011	Kay_2011	KAr	whole_rock
-69.89	-28.6246	32	8.01	3251	porphyrand dacitico; Edades of hydrothermal	Perelló_1996	Salazar_2016	K/Ar	amphibole
-69.8563	-28.6976	32.1	1.2	AC-45	tuff dacite; Formation Doria Ana Mda	Moscoso_2010	Moscoso_2010	K/Ar	whole rock
-70.7424	-30.2213	32.3	1.1	ES-1661	monzodiorite; intrusives del Paleoceno-Eoceno PaE	Pineda_2006	Pineda_2006	K/Ar	biotite
-69.6342	-28.2795	32.5	4.01	AC-319	of lithology; intrusives del Oligoceno - Mioceno 01Mh	Salazar_2013	Salazar_2013	KAr	amphibole
-69.634	-28.2795	32.5	1.4	AC-319	; intrusives del Oligoceno - Mioceno 01Mh	Moscoso_2010	Moscoso_2010	KAr	amphibole
-70.7639	-33.1617	32.6	1.2	F0575	PaEh basalt of px and olivine; intrusives Cenozoic	Wall_1999	Fock_2005	KAr	whole rock
-70.7879	-30.2048	33	4.8	ES-1680	dike diorítico; dikes	Pineda_2006	Pineda_2006	K/Ar	biotite
-69.8436	-28.6715	33	1.1	AC-55	porphyrydioritico; intrusives del Oligoceno - Mioceno 01Mh	Moscoso_2010	Moscoso_2010	K/Ar	whole rock
-69.6098	-28.2716	33.1	1.2	AC-317		Moscoso_2010	Moscoso_2010	KAr	whole rock
-69.4795	-28.0064	33.1	1.9	AC-426	; Estratos of Rio Nevado Ern	Moscoso_2010	Moscoso_2010	KAr	whole rock
-70.5023	-31.7559	33.4	0.5	PEL11	Fine-grained andesitic volcanic breccia; Chalinga intrusive complex; Rio Pelambres	Perelló_2012	Perelló_2012	U-Pb	zircon
-70.4122	-30.7429	33.4	0.3	GP-2088	monzonite quartz bearing; diorite Morro Blanco Edm	Pineda_2008	Pineda_2008	ArAr	amphibole
-69.8792	-28.6324	33.4	1.6	SCL-34d	Estratos del estero Tronquitos Eet	Salazar_2016	Salazar_2016	K/Ar	whole rock
-69.488	-28.0247	33.7	1.6	AC-427	lavas; gravel del Torin 01Mgt	Moscoso_2010	Moscoso_2010	KAr	whole rock
-69.8466	-28.677	33.9	0.1	CCL-48d	intrusives hipabisales dacites and andesites del Eoceno-Oligoceno EOhda	Salazar_2016	Salazar_2016	Ar/Ar	biotite
-69.7703	-29.6125	34	1		crystalline tuff; Formation Valle del Cura	Limarino_1999	Litvak_2005a	K/Ar	whole rock
-69.99	-33	34.17	1.03		lava, andesite; andesite of Cerro Aseruta	Drake_1976	Drake_1976	K/Ar	unknown
-70.6133	-33.0525	34.3	2.2	F0560	OlMh dike basaltic of olivine; intrusives Cenozoic	Gana_1997	Gana_1997	ArAr	plagioclasa
-70.5509	-30.865	34.7	0.4	AM-33	microdiorite quartz; diorite Morro Blanco Edm	Pineda_2008	Pineda_2008	Ar/Ar	amphibole
-69.0828	-27.6592	34.9	1.5	CC80	dacitic lava,Astaburuaga Fm., Rio Vidal Gomez	Kay_2011	Kay_2011	KAr	whole_rock
-69.9096	-28.6481	35.3	0.3	NEG-01	porphyrand dioritico; Edades of hydrothermal	Perelló_1996	Salazar_2016	K/Ar	biotite
-70.4884	-27.3834	35.4	1.2	CC185 repeat	porphyry,south side Cerro Mondardes, approximate location by RHP	Kay_2011	Kay_2011	KAr	unknown
-69.8797	-30.1567	35.58	0.78	AM0867	Frontal_Cordillera, Bocatoma_Unit, Andesite	Jones_2015	Jones_2015	U-Pb	zircon
-69.7781	-29.6898	36	1		Formation Valle del Cura	Limarino_1999	Litvak_2005a	K/Ar	whole rock
-69.806	-28.58	36.2	0.3	CCL-7d	Estratos del estero Tronquitos Eet	Salazar_2016	Salazar_2016	U-Pb	zircon
-70.5586	-30.3256	36.3	0.9	GP-1083	tonalite; intrusives del Eoceno Edv	Pineda_2006	Pineda_2006	K/Ar	biotite
-69.917	-28.7427	36.4	5.1	GR-4A-34		Rossel_2016	Rossel_2016	U-Pb	zircon
-69.8087	-28.6112	36.7	0.4	CCL-34d	Estratos del estero Tronquitos Eet	Salazar_2016	Salazar_2016	U-Pb	zircon
-70.542	-30.3053	37.3	0.9	GP-1084	diorite quartz; intrusives del Eoceno Edv	Pineda_2006	Pineda_2006	K/Ar	biotite
-69.6732	-28.5396	38.2	1.3	RAC-345A		Moscoso_2010	Moscoso_2010	K/Ar	whole rock
-70.7333	-31.4667	38.4	0.5	62-R	diorite; unit Fredes	Quirt_1971	Quirt_1971	K/Ar	biotite
-70.8267	-31.14	38.7	1.1	699-F	intrusive, gabro	Cerda_1984	Cerda_1984	K/Ar	biotite
-69.8861	-28.6298	38.8	1.7	AC-127B		Moscoso_2010	Moscoso_2010	K/Ar	whole rock
-70.8192	-31.1688	38.89	0.99	RJ1101	Principal_Cordillera, Cogot?´_Supergroup, granite	Jones_2015	Jones_2015	U-Pb	zircon
-70.6683	-31.0167	39	1.1	1.311-R	diorite quartzite-bearing; unit Fredes	Rivano_1985	Rivano_1985	K/Ar	biotite
-69.9572	-28.5508	39	1.6	RAC-393	; Formation Picudo Jsp	Moscoso_2010	Moscoso_2010	K/Ar	biotite
-70.7164	-30.4918	39.3	1.1	GP-1529	dike diorítico; dikes	Pineda_2006	Pineda_2006	K/Ar	biotite
-70.2118	-28.7797	39.7	0.6	EA-01	pórido rhyolite; intrusives Hipabisales rhyolites and dacites Ehrd	Salazar_2012	Salazar_2013	U-Pb	zircon

## Sheet: Supplementary Data 2
Supplementary Data 2: Compilation of Bedrock Nd isotope data
sample	Formation	Volcanic	Rock	Latitude	Longitude	age	error	143Nd/144Nd	εNd	geochron	geochem
name		Province	Type							citation	citation
CP533	Cerro Pulido	Frontal Cordillera: North		-28.0833	-69.5	23.4		0.512622	0.2	Kay et al., 1991	Kay et al., 1991
J583	Jotabeche Complex	Frontal Cordillera: North		-27.8336	-69.3667	13			-1.6		Kay et al., 1991
J580	Jotabeche Complex	Frontal Cordillera: North		-27.8336	-69.3667	13.4			-2	Kay et al., 1991	Kay et al., 1991
PN409	Pircas Negras	Frontal Cordillera: North		-28.0833	-69.3	5.2			-2.9		Kay et al., 1991
PN406	Pircas Negras	Frontal Cordillera: North		-28.1333	-69.3	5			-3.5		Kay et al., 1991
TOR9A	Las Maquinas	Frontal Cordillera: Central	Basalt	-29.9558	-69.7958	22.8			4.5	Kay et al., 1991	Kay et al., 1991
I100	Dona Ana: Escabroso Mbr	Frontal Cordillera: Central	Basaltic Andesite	-29.6303	-70.0233	20			1.2	Ramos et al., 1989	Kay et al., 1991
I64	Dona Ana: Escabroso Mbr	Frontal Cordillera: Central		-29.8018	-70.12	20			-0.1		Kay et al., 1991
I62	Dona Ana: Tilito Mbr	Frontal Cordillera: Central		-29.7917	-70.13	23			0.6		Kay et al., 1991
I6	Unidad Infiernillo	Frontal Cordillera: Central	Quartz Monzodiorite	-29.7553	-69.9301	17			0.3		Kay et al., 1991
I116	Cerro de las Tortolas	Frontal Cordillera: Central		-29.9335	-69.9167	13			-1		Kay et al., 1991
HC203	Cerro de las Tortolas	Frontal Cordillera: Central		-30.0126	-69.9498	14			-0.6		Kay et al., 1991
TOR12A	Cerro de las Tortolas	Frontal Cordillera: Central		-29.9335	-69.9167	12.8			-1.2	Kay et al., 1991	Kay et al., 1991
TOR2	Vallecito	Frontal Cordillera: Central	Dacite Ignimrite	-29.9695	-70.0836	6			-2		Kay et al., 1991
ACON103	Aconcagua	Frontal Cordillera: South	Breccias and lava flow	-32.6403	-70.0107	8.9			-0.3	Kay et al., 1991	Kay et al., 1991
CC-4-87	Cerro Colorado	Precordillera		-32.5018	-69.3006	18.4			0.3	Kay et al., 1991	Kay et al., 1991
CB1	Cerro Bayo	Precordillera		-32.7264	-68.8705	18.2			-0.5	Ramos et al., 1990	Kay et al., 1999
BA1	Barreal	Precordillera	Andesite	-31.8114	-69.3141	16			0.8		Kay et al., 1999
IG4	Rodeo	Precordillera		-30.2172	-69.103	11	0.5		1.3	Kay et al., 1988	Kay et al., 1999
CB2A	Cerro Blanco	Precordillera		-31.5162	-68.7866	6.3			0		Kay et al., 1999
P10A	Cerro Poca	Sierras Pampeanas: Poncho	High-K andesite pyroxene andesite flow	-31.3024	-65.2566	4.9	0.2	0.512694	1.09	Gordillo and Linares, 1982	Kay and Gordillo, 1994
YB2	Cerro Yerba Buena	Sierras Pampeanas: Poncho	High-K andesite intrusive neck	-31.2808	-65.384	7	0.6	0.512627	-0.21	Gordillo and Linares, 1982	Kay and Gordillo, 1994
L1	Cerro de las Lecheras	Sierras Pampeanas: Poncho	High-K andesite agglomerate clasts	-31.3215	-65.272	7.9	0.6	0.512631	-0.14	Gordillo and Linares, 1982	Kay and Gordillo, 1994
L2B	Cerro de las Lecheras	Sierras Pampeanas: Poncho	Shoshonitic agglomerate clasts	-31.3215	-65.272	7.9	0.6	0.512556	-1.6	Gordillo and Linares, 1982	Kay and Gordillo, 1994
CB6	Cerro del Burro	Sierras Pampeanas: Poncho	Shoshonitic intrusive neck	-31.3257	-65.2559	4.7	0.3	0.512621	-0.33	Gordillo and Linares, 1982	Kay and Gordillo, 1994
CB3	Cerro del Burro	Sierras Pampeanas: Poncho	Shoshonitic intrusive neck	-31.3257	-65.2559	4.7	0.3	0.512608	-0.6	Gordillo and Linares, 1983	Kay and Abbruzzi, 1996
7124	Cerro Morro	Sierras Pampeanas: San Luis	Andesite	-33.1645	-65.4206	2			1.4		Kay et al., 1999
SL24	Rosario	Sierras Pampeanas: San Luis	Andesitic lava	-33.1542	-65.3958	2.6	0.6	0.512707	1.4	Ramos et al., 1991	Kay and Abbruzzi, 1996

## Sheet: Supplementary Data 3
Supplementary Data 3: Compilation of Bedrock and Detrital Zircon Lu-Hf data
sample	formation	Volcanic	zircon	latitude	longitude	grain	zircon	zircon	zircon	zircon	short
name		Province	grain #			type	U-Pb age	age error	εHf(T)	εHf error	citation
AM0846	Tilito Fm	Frontal Cordillera: Central	8	-30.0428	-70.0542	bedrock	25.9	0.7	3.1	0.9	Jones et al., 2015
	Lower Doña Ana Group		14c			bedrock	158	4.9	2.9	0.6
			14r			bedrock	28	0.8	1.7	0.7
			17			bedrock	26.1	1.6	4.3	1.1
			18c			bedrock	26.1	1.6	3.3	0.6
			20			bedrock	25.9	1.1	0.2	0.8
			22			bedrock	24.6	0.9	2.9	0.9
MQ153	Tilito Fm	Frontal Cordillera: Central	3	-29.8527	-69.8629	bedrock	25.6	0.5	1.1	1	Jones et al., 2015
	Lower Doña Ana Group		4c			bedrock	25.4	0.8	2.8	1
			5			bedrock	25.5	1.2	1	1
			6			bedrock	24.5	0.7	1.6	0.8
			9			bedrock	24.9	0.7	2.9	0.9
			12			bedrock	25.8	0.6	1.8	0.9
AM0845	Tilito Fm	Frontal Cordillera: Central	14b	-30.0428	-70.0542	bedrock	25.4	0.9	4.8	1	Jones et al., 2015
	Lower Doña Ana Group		16c			bedrock	278.5	5.9	-1	0.6
			17c			bedrock	24.5	0.9	3.6	0.9
			21			bedrock	24.7	1.3	4.8	1.1
			23			bedrock	25.2	0.7	3.7	1.2
			25			bedrock	25.1	0.7	2.9	1.3
			26			bedrock	276.7	5.8	-0.3	1
			34			bedrock	23.8	0.8	3.1	0.9
AM0860	Tilito Fm	Frontal Cordillera: Central	3	-30.1614	-69.865	bedrock	24.7	0.9	2.8	1	Jones et al., 2015
	Lower Doña Ana Group		11			bedrock	25.3	0.9	4.3	0.9
			13			bedrock	24.9	0.4	4.2	0.9
			14			bedrock	24.9	0.9	2.6	1.3
			22			bedrock	25.1	0.7	3.8	1.2
ZN122	Tilito Fm	Frontal Cordillera: Central	15	-29.5762	-69.923	bedrock	25	1.3	1.4	1	Jones et al., 2015
	Lower Doña Ana Group		17			bedrock	24.4	1.1	1.1	0.9
			18c			bedrock	24.8	0.9	2.2	1.1
			19r			bedrock	25.6	0.9	2.4	1
			25			bedrock	25.7	0.8	1.8	0.9
AM0844	Tilito Fm	Frontal Cordillera: Central	1	-30.0425	-70.0519	bedrock	24.3	0.7	2.3	0.9	Jones et al., 2015
	Lower Doña Ana Group		2c			bedrock	24.5	1.4	2.6	1
			3			bedrock	241	5.3	4.5	0.8
			5			bedrock	24.9	0.7	2.9	0.9
			7c			bedrock	25.5	1.1	3	1.4
			20			bedrock	24.8	0.6	3.6	0.9
			26			bedrock	24.7	0.3	3.2	1
			34			bedrock	24.3	0.7	2.8	1
AM0849	Tilito Fm	Frontal Cordillera: Central	10	-30.0428	-70.0542	bedrock	24.8	0.8	4.1	1.3	Jones et al., 2015
	Lower Doña Ana Group		16			bedrock	24.4	1	2.8	0.9
			17			bedrock	25.4	0.7	4.4	0.9
			18			bedrock	24.5	1.1	3.2	0.9
			25			bedrock	24.1	1.1	3.8	1
			27			bedrock	24.7	0.4	4.1	1.3
RF64	Tilito Fm	Frontal Cordillera: Central	13	-29.7943	-69.776	bedrock	24.6	0.7	4.1	1	Jones et al., 2015
	Lower Doña Ana Group		17			bedrock	23.3	0.8	4	1.4
			18			bedrock	23.9	0.8	4.1	1.3
			23			bedrock	24.5	0.6	4.5	1.8
			24			bedrock	23.7	0.7	3.6	0.9
			26			bedrock	388.1	10.5	-3.6	1.1
PC14	Tilito Fm	Frontal Cordillera: Central	3	-29.4488	-69.4907	bedrock	23.4	0.5	-1.6	1.2	Jones et al., 2015
	Lower Doña Ana Group		4			bedrock	23.5	0.6	-2.3	0.8
			6r			bedrock	23.8	0.5	-0.5	1.1
			7			bedrock	23.6	0.5	-1.2	0.9
			8			bedrock	23	0.6	-3	0.8
			23			bedrock	23.4	0.5	-3	1
			27			bedrock	23.7	0.6	-2.2	1.1
Z27	Tilito Fm	Frontal Cordillera: Central	7	-29.6139	-69.7761	bedrock	23.5	0.6	1.2	1.2	Jones et al., 2015
	Lower Doña Ana Group		11			bedrock	23.6	0.9	1.7	1
			13c			bedrock	23.4	0.9	2.5	1.3
			13r			bedrock	23.2	1	2.7	0.8
			14			bedrock	23.5	1.2	0.7	0.9
			15			bedrock	23	0.9	4.2	1
			17			bedrock	22.4	0.9	2.1	0.8
			18			bedrock	22.8	0.9	2.3	1.1
1026	Escabroso Fm	Frontal Cordillera: Central	4	-29.6906	-69.695	bedrock	18.5	0.6	0.2	0.9	Jones et al., 2015
	Upper Doña Ana Group		9			bedrock	18.5	0.8	0.6	0.7
			11			bedrock	18.2	0.8	1.2	0.8
			14			bedrock	18.5	0.7	-0.5	0.8
			16a			bedrock	18.4	0.7	1.6	0.6
			18			bedrock	17.7	1	1.1	0.8
			19c			bedrock	19.1	1.6	2.4	0.9
			33			bedrock	17.5	0.6	1.4	0.8
SP80	Escabroso Fm	Frontal Cordillera: Central	1a	-29.7239	-69.6996	bedrock	18.1	0.7	0.5	0.9	Jones et al., 2015
	Upper Doña Ana Group		1b			bedrock	18.1	0.4	0.8	0.8
			2			bedrock	18.4	1.3	1.7	0.9
			3			bedrock	18	0.7	1.2	0.8
			4			bedrock	17.6	0.8	0.4	0.9
			5			bedrock	18.1	0.4	1.5	0.9
RF62	Cerro de las Tórtolas Fm	Frontal Cordillera: Central	8	-29.794	-69.7822	bedrock	17.4	0.5	2.3	0.9	Jones et al., 2015
			9			bedrock	17.7	0.6	2.5	1
			10			bedrock	17	0.6	2.6	0.9
			11b			bedrock	17.3	0.7	1.9	0.9
			12			bedrock	17.1	0.6	2	0.9
			22			bedrock	16.2	0.4	1.7	1
MQ33	Vacas Heladas Ignimbrites	Frontal Cordillera: Central	7	-29.9531	-69.8345	bedrock	6.3	0.2	-1	0.7	Jones et al., 2015
			10r			bedrock	6.1	0.2	-1.1	0.8
			11c			bedrock	6.2	0.2	-1.7	0.9
			11r			bedrock	6	0.1	-1.3	0.6
			12			bedrock	9.8	0.3	0.2	0.8
			14			bedrock	15.1	0.4	1.2	0.8
			15			bedrock	6	0.2	-1.4	0.9
			17			bedrock	255.7	5.4	1.1	0.9
DI095	Vacas Heladas Ignimbrites	Frontal Cordillera: Central	12	-29.9889	-69.8183	bedrock	6.2	0.3	-1.5	1	Jones et al., 2015
			14i			bedrock	256.3	6.8	4.1	1.2
			14r			bedrock	6	0.2	-3.4	0.9
			15c			bedrock	6.2	0.3	1	1.1
			15r			bedrock	6	0.2	-1.3	0.8
			16			bedrock	270.7	6	2.2	1.1
			17			bedrock	6.3	0.2	-1.2	0.8
			20			bedrock	6.4	0.2	-2.5	1.2
			21			bedrock	6.2	0.3	-0.2	1.1
RJ11A7	Tertiary Instrusives	Precordillera	10r	-30.6822	-69.4362	bedrock	11.5	0.4	1	0.7	Jones et al., 2015
			12r			bedrock	11.6	0.3	1.5	0.6
			13			bedrock	11.7	0.2	0.9	0.7
			15a			bedrock	11.9	0.5	1.1	0.6
			15b			bedrock	11.7	0.2	1.2	0.5
			21			bedrock	11.6	0.4	0.5	0.8
RJ11A17	Tertiary Instrusives	Precordillera	7	-30.5566	-69.4696	bedrock	239.7	5.9	-3.1	0.6	Jones et al., 2015
			26			bedrock	8.8	0.5	-3.9	1
RJ11A15	Tertiary Instrusives	Precordillera	11	-30.5514	-69.4679	bedrock	9.3	0.5	-3.9	0.6	Jones et al., 2015
			14r			bedrock	9.2	0.7	-3.6	0.6
			15c			bedrock	9.4	0.2	-3.5	0.7
			16			bedrock	249	5.2	3.6	0.7
			19			bedrock	9.8	0.4	-3.6	0.6
			27			bedrock	9.3	0.4	-3.8	0.9
			29			bedrock	9.4	0.4	-2.7	0.8
RJ11A5	Las Trancas Fm	Precordillera	3	-29.8354	-69.1351	bedrock	22.8	0.5	1.3	0.9	Jones et al., 2015
			6			bedrock	257.5	5.9	-1.8	0.7
			7			bedrock	22.7	0.6	4.1	0.8
			8			bedrock	22.3	0.7	-1.2	1
			18			bedrock	273.1	7.2	-0.7	1.3
			26			bedrock	22.5	0.8	2.1	1.3
RJ11A10	Miocene Instrusives	Precordillera	2	-29.7641	-69.2813	bedrock	22.1	0.8	-2.4	0.7	Jones et al., 2015
			9r			bedrock	22.2	0.5	-2.8	0.8
			11			bedrock	22.1	0.5	-3.1	0.5
			13r			bedrock	22.1	0.6	-3.2	0.6
			14c			bedrock	22.6	0.5	-2.3	0.6
			17			bedrock	22.1	0.6	-1.6	0.8
			21			bedrock	21.9	0.9	-3	0.7
RJ11A11	Miocene Instrusives	Precordillera	9	-29.7129	-69.2551	bedrock	21.8	0.6	-1.8	0.8	Jones et al., 2015
			35			bedrock	21.6	0.8	-2.4	1
			36c			bedrock	21.9	0.8	-2.4	0.8
RJ11A14	Miocene Instrusives	Precordillera	7	-29.7716	-69.2232	bedrock	20.3	0.7	-0.9	0.9	Jones et al., 2015
			15			bedrock	138.1	5.2	-4.3	1.6
			16			bedrock	20.7	0.9	-3.1	0.8
			17c			bedrock	20.7	0.7	-1	0.7
			18c			bedrock	21	0.9	-2.2	0.6
			20			bedrock	20.3	0.7	-2.7	0.8
			23			bedrock	20.2	0.7	-3.2	0.9
VILE10	Lomas de las Tapias Fm	Detrital	VILE10 4	-31.2461	-68.4054	detrtial	274.8		-3.63238	0.819	Capaldi et al., 2021
			VILE10 3			detrtial	15.6		1.45916	0.777
			VILE10 12			detrtial	9.5		3.13014	0.6167
			VILE10 22			detrtial	163.8		4.06645	0.833
			VILE10 23			detrtial	10.1		2.04888	0.6027
			VILE10 31			detrtial	273.4		-3.51875	1.057
			VILE10 53			detrtial	275.8		-2.02325	1.043
			VILE10 59			detrtial	249.8		-0.565934	0.84
			VILE10 71			detrtial	11.3		2.45681	0.812
			VILE10 72			detrtial	261.6		-4.0641	0.6475
			VILE10 78			detrtial	271.2		-8.49971	0.6811
			VILE10 79			detrtial	242.1		0.781359	0.735
			VILE10 82			detrtial	311.5		-4.78026	0.812
			VILE10 88			detrtial	6.4		0.159752	0.623
			VILE10 91			detrtial	68.5		5.68223	0.6881
			VILE10 94			detrtial	227.1		-4.94847	0.5222
			VILE10 96			detrtial	232.7		-0.434072	0.903
			VILE10 109			detrtial	149.3		2.50061	0.735
			VILE10 111			detrtial	330.8		-7.31763	0.882
			VILE10 113			detrtial	11.5		-0.960322	1.043
			VILE10 123			detrtial	268.4		-6.09923	0.938
			VILE10 132			detrtial	345.1		-8.61278	0.5187
			VILE10 135			detrtial	8.5		-4.73852	0.987
			VILE10 137			detrtial	325.9		-9.09747	0.756
			VILE10 140			detrtial	269		-0.35562	0.938
			VILE10 5			detrtial	291		-5.97557	0.854
			VILE10 17			detrtial	339.9		-9.13716	0.763
VILE11	El Corral Fm	Detrital	VILE11 50	-31.2479	-68.3919	detrtial	241.9		-8.89257	0.861	Capaldi et al., 2021
			VILE11 60			detrtial	265.7		-4.75526	1.001
			VILE11 69			detrtial	44.5		8.26191	1.225
			VILE11 70			detrtial	306.9		-11.1825	0.532
			VILE11 52			detrtial	28.9		1.46602	1.176
			VILE11 83			detrtial	293.2		-4.54667	0.6489
			VILE11 107			detrtial	7.6		-0.997807	1.337
			VILE11 108			detrtial	8		2.39132	1.085
			VILE11 123			detrtial	262.4		-4.25315	1.148
			VILE11 124			detrtial	10.5		-24.8064	2.646
			VILE11 130			detrtial	15.9		0.914382	1.89
			VILE11 132			detrtial	346		-12.7169	0.98
			VILE11 134			detrtial	19.9		0.914895	1.022
			VILE11 117			detrtial	21.7		2.46118	0.805
			VILE11 105			detrtial	13.7		0.263355	1.575
			VILE11 80			detrtial	32.6		2.07394	1.057
			VILE11 41			detrtial	37.6		-0.644729	0.994
			VILE11 39			detrtial	309.3		-7.57124	1.071
			VILE11 31			detrtial	20.2		-0.104806	1.106
			VILE11 28			detrtial	15.5		1.35101	1.05
VN05	Rodeo Fm	Detrital	VN05 21	-30.9596	-69.4135	detrtial	54.6		6.53127	1.141	Capaldi et al., 2021
			VN05 27			detrtial	62.5		3.59443	0.798
			VN05 34			detrtial	226.6		-8.95819	0.91
			VN05 41			detrtial	232		-0.788947	0.763
			VN05 45			detrtial	267		-3.93185	1.106
			VN05 47			detrtial	232.7		-15.3097	1.498
			VN05 48			detrtial	220		-2.47933	3.22
			VN05 56			detrtial	341.5		-3.38056	3.71
			VN05 57			detrtial	157.9		7.89806	0.987
			VN05 58			detrtial	63.3		4.89729	1.001
			VN05 59			detrtial	257.9		-5.20026	1.057
			VN05 60			detrtial	303.9		-8.51865	0.805
			VN05 63			detrtial	249.6		-5.99762	0.714
			VN05 65			detrtial	62.8		1.56177	0.84
			VN05 71			detrtial	347.9		-9.59871	1.036
			VN05 79			detrtial	58.9		2.90017	1.498
			VN05 77			detrtial	251.4		-2.25149	1.099
			VN05 80			detrtial	317		-9.1614	0.924
			VN05 84			detrtial	65.3		2.1608	1.127
			VN05 85			detrtial	254		-2.82924	1.54
			VN05 86			detrtial	300		-4.52536	0.847
			VN05 90			detrtial	63.9		1.75953	1.498
			VN05 128			detrtial	35.5		4.55081	1.078
			VN05 130			detrtial	233.9		-0.222997	2.877
			VN05 20			detrtial	15		1.96433	0.875
			VN05 35			detrtial	15.5		-1.32623	1.036
			VN05 19			detrtial	23.1		1.83085	0.805
			VN05 44			detrtial	16.3		0.883273	0.5712
			VN05 110			detrtial	16.7		2.46664	0.784
TAL06	Vallecito Fm	Detrital	TAL06 6	-30.9891	-68.8038	detrtial	55.6		6.55203	1.428	Capaldi et al., 2021
			TAL06 60			detrtial	40		-8.844	0.616
			TAL06m2 14			detrtial	208.3		0.629299	1.281
			TAL06m2 29			detrtial	153.2		5.4667	0.931
			TAL06m2 32			detrtial	221		-5.15602	0.91
			TAL06m2 35			detrtial	42.9		5.47874	0.847
			TAL06m2 41			detrtial	66.6		4.90474	0.854
			TAL06m2 56			detrtial	140.5		5.17516	0.882
			TAL06m2 65			detrtial	42.2		7.38147	1.099
TAL16	Cuculí Fm	Detrital	TAL16 31	-30.9241	-68.8041	detrtial	66.5		2.06116	1.127	Capaldi et al., 2021
			TAL16 104			detrtial	185.1		3.86781	0.896
			TAL14 32			detrtial	27.2		0.860525	1.127
			TAL14 42			detrtial	182.6		-36.5528	0.98
			TAL14 48			detrtial	75.9		-0.271644	1.393
			TAL14 50			detrtial	52.4		-0.927178	0.868
			TAL14 72			detrtial	51.5		-25.8498	0.6713
TAL09	Vallecito Fm	Detrital	TAL09 23	-30.9898	-68.8114	detrtial	42.3		0.351422	0.931	Capaldi et al., 2021
			TAL09 40			detrtial	82		-2.45719	1.274
			TAL09 90			detrtial	217.7		5.64605	1.141
			TAL09 107			detrtial	85.1		-7.86281	0.77
AMP03	Nikizanga Fm	Detrital	AMP03 119	-31.2323	-67.7475	detrtial	4.2		0.578683	0.784	Capaldi et al., 2021
			AMP03 62			detrtial	8.6		1.67899	0.5817
			AMP03 114			detrtial	10.5		0.226727	0.805
MGN04	Rio Jachal Fm	Detrital	MGN04 1	-30.6813	-68.4281	detrtial	14.9		-2.5483	0.749	Capaldi et al., 2021
			MGN04 7			detrtial	20.4		-4.39038	0.917
			MGN04 19			detrtial	13.8		-3.19342	0.812
			MGN04 36			detrtial	15.6		-3.00694	1.274
			MGN04 37			detrtial	21.7		2.05386	1.071
			MGN04 38			detrtial	15.7		-3.39116	0.735
			MGN04 40			detrtial	24.5		1.88685	0.6923
			MGN04 44			detrtial	39.9		2.98676	0.819
			MGN04 51			detrtial	15.9		-0.206076	1.71844
			MGN04 58			detrtial	9.6		-3.5793	0.5642
			MGN04 62			detrtial	12.8		-1.50986	1.33
			MGN04 63			detrtial	5.4		-0.0724211	0.987
			MGN04 72			detrtial	38.7		1.89015	1.022
			MGN04 73			detrtial	9.9		-4.50461	0.903
			MGN04 80			detrtial	86.1		2.06242	0.6419
			MGN04 91			detrtial	37.9		2.31213	0.763
			MGN04 96			detrtial	24.3		2.77591	0.749
			MGN04 97			detrtial	24.7		-4.66337	0.805
			MGN04 108			detrtial	30.4		0.108323	0.714
			MGN04 109			detrtial	28.7		3.37042	1.043
			MGN04 113			detrtial	36.2		3.83423	0.931
			MGN04 121			detrtial	41.3		2.63916	0.763
			MGN04 125			detrtial	37.4		2.48181	0.7

## Sheet: Supplementary Data 4
Supplementary Data 4: Apatite (U-Th-Sm)/He Thermochronology Date Compilation
Red samples = rejected (see Notes for details)
Region/location	Sample name	Elevation	Depostional or Crystallization Age	Depo/Xtallization Age Reference	Aliquot	Corrected Cooling Age	Error	Mean Cooling Age	Error	n of data	Longitude (W)	Latitude (S)	Short Reference	Notes
Frontal Cordillera: Agua Negra Formation (ss)	AN01-1	2692	300–320 Ma	Mackaman-Lofland et al. (2024)	Single grain aliquot	56.9	3.4	61.0833	13.6462	6	69.5195	30.3868	Mackaman-Lofland et al., 2024
	AN01-2				Single grain aliquot	59.3	3.6						Mackaman-Lofland et al., 2024
	AN01-3				Single grain aliquot	41.6	2.5						Mackaman-Lofland et al., 2024
	AN01-4				Single grain aliquot	57.7	3.5						Mackaman-Lofland et al., 2024
	AN01-5				Single grain aliquot	82.7	5						Mackaman-Lofland et al., 2024
	AN01-7				Single grain aliquot	68.3	4.1						Mackaman-Lofland et al., 2024
Frontal Cordillera: Agua Negra pluton	AN03-1	3450	255–280 Ma	Sato et al. (2015); Mackaman-Lofland et al. (2024)	Single grain aliquot	12.5	0.7	13.55	1.76958	8	69.6686	30.3665	Mackaman-Lofland et al., 2024
	AN03-2				Single grain aliquot	15.5	0.9						Mackaman-Lofland et al., 2024
	AN03-3				Single grain aliquot	16	1						Mackaman-Lofland et al., 2024
	AN03-4				Single grain aliquot	11.4	0.7						Mackaman-Lofland et al., 2024
	AN03-5				Single grain aliquot	13.1	0.8						Mackaman-Lofland et al., 2024
	AN03-6				Single grain aliquot	15.3	0.9						Mackaman-Lofland et al., 2024
	AN03-7				Single grain aliquot	12.3	0.7						Mackaman-Lofland et al., 2024
	AN03-9				Single grain aliquot	12.3	0.7						Mackaman-Lofland et al., 2024
Frontal Cordillera: Agua Negra pluton	AN04-1	3864	255–280 Ma	Sato et al. (2015); Mackaman-Lofland et al. (2024)	Single grain aliquot	5.81	0.35	6.978	2.87819	5	69.716	30.3536	Mackaman-Lofland et al., 2024
	AN04-2				Single grain aliquot	6.44	0.38						Mackaman-Lofland et al., 2024
	AN04-3				Single grain aliquot	3.69	0.22						Mackaman-Lofland et al., 2024
	AN04-4				Single grain aliquot	11.5	0.7						Mackaman-Lofland et al., 2024
	AN04-5				Single grain aliquot	7.45	0.44						Mackaman-Lofland et al., 2024
Frontal Cordillera: Agua Negra pluton	AN05-1	3610	255–280 Ma	Sato et al. (2015); Mackaman-Lofland et al. (2024)	Single grain aliquot	10.5	0.6	16.1333	7.80427	6	69.6853	30.3599	Mackaman-Lofland et al., 2024
	AN05-2				Single grain aliquot	14.9	0.9						Mackaman-Lofland et al., 2024
	AN05-3				Single grain aliquot	13.2	0.8						Mackaman-Lofland et al., 2024
	AN05-4				Single grain aliquot	13.3	0.8						Mackaman-Lofland et al., 2024
	AN05-5				Single grain aliquot	31.8	1.9						Mackaman-Lofland et al., 2024
	AN05-6				Single grain aliquot	13.1	0.8						Mackaman-Lofland et al., 2024
Frontal Cordillera: Agua Negra Formation (ss)	Ap C413-g1	3170	300–320 Ma	Mackaman-Lofland et al. (2024)	Single grain aliquot	6.4	1.1	13.84	12.8196	5	69.6008	30.3888	Mackaman-Lofland et al., 2024
	Ap C413-g2				Single grain aliquot	5.2	1.1						Mackaman-Lofland et al., 2024
	Ap C413-g3				Single grain aliquot	33.9	6.6						Mackaman-Lofland et al., 2024
	Ap C413-g5				Single grain aliquot	4.2	0.7						Mackaman-Lofland et al., 2024
	Ap C413-g6				Single grain aliquot	19.5	3.6						Mackaman-Lofland et al., 2024
Frontal Cordillera: Agua Negra pluton	Ap C415-g1	3765	255–280 Ma	Sato et al. (2015); Mackaman-Lofland et al. (2024)	Single grain aliquot	16.9	3.5	12.7667	3.91595	6	69.7066	30.355	Mackaman-Lofland et al., 2024
	Ap C415-g2				Single grain aliquot	13.3	2.4						Mackaman-Lofland et al., 2024
	Ap C415-g3				Single grain aliquot	11.8	2.1						Mackaman-Lofland et al., 2024
	Ap C415-g4				Single grain aliquot	9	1.7						Mackaman-Lofland et al., 2024
	Ap C415-g5				Single grain aliquot	8.1	1.3						Mackaman-Lofland et al., 2024
	Ap C415-g6				Single grain aliquot	17.5	3.7						Mackaman-Lofland et al., 2024
Frontal Cordillera: Agua Negra Formation (ss)	AN06-1	2860	300–320 Ma	Mackaman-Lofland et al. (2024)	Single grain aliquot	81.7	4.9	N/A		10	69.5501	30.3947	Mackaman-Lofland et al., 2024	Highly dispersed; many AHe grain dates older than AFT date
	AN06-2				Single grain aliquot	86.6	5.2						Mackaman-Lofland et al., 2024
	AN06-3				Single grain aliquot	80.6	4.8						Mackaman-Lofland et al., 2024
	AN06-4				Single grain aliquot	77.7	4.7						Mackaman-Lofland et al., 2024
	AN06-5				Single grain aliquot	30.9	1.9						Mackaman-Lofland et al., 2024
	Ap C414-g1				Single grain aliquot	65.9	10.8						Mackaman-Lofland et al., 2024
	Ap C414-g2				Single grain aliquot	1.9	0.6						Mackaman-Lofland et al., 2024
	Ap C414-g4				Single grain aliquot	35.5	7.8						Mackaman-Lofland et al., 2024
	Ap C414-g5				Single grain aliquot	4.5	1						Mackaman-Lofland et al., 2024
	Ap C414-g6				Single grain aliquot	88.4	15						Mackaman-Lofland et al., 2024
Frontal Cordillera: Permian granite	FC01	3073	250–285 Ma	Sato et al., 2015; Jones et al., 2016	Single grain aliquot	5	0.3	5	0.8	3	69.5262	30.1415	Fosdick et al., 2015
	FC01				Single grain aliquot	4.7	0.6						Fosdick et al., 2015
	FC01				Single grain aliquot	5.3	0.3						Fosdick et al., 2015
Precordillera: Silurian argillite; Niquivil thrust hangingwall	JT01	1046	Silurian	Estimated from Fosdick et al. (2015) and references therein	Single grain aliquot	15	0.4	12.3	1.4	2	68.5656	30.1529	Fosdick et al., 2015
	JT01				Single grain aliquot	11.6	0.6						Fosdick et al., 2015
Precordillera: Silurian argillite; Blanco thrust hangingwall	JT07	1378	Silurian	Estimated from Fosdick et al. (2015) and references therein	Single grain aliquot	22.3	1.1	14.1	1	4	68.8886	30.2096	Fosdick et al., 2015
	JT07				Single grain aliquot	15	0.3						Fosdick et al., 2015
	JT07				Single grain aliquot	10.5	0.6						Fosdick et al., 2015
	JT07				Single grain aliquot	13.5	0.4						Fosdick et al., 2015
Precordillera: Permian sandstone; Blanquitos thrust hangingwall	JT12	1295	Permian	Estimated from Fosdick et al. (2015) and references therein	Single grain aliquot	11.2	1.6	11.7	4.1	3	68.7851	30.2528	Fosdick et al., 2015
	JT12				Single grain aliquot	13.9	1.8						Fosdick et al., 2015
	JT12				Single grain aliquot	10.1	1.9						Fosdick et al., 2015
Precordillera: Silurian argillite; Cerro Negro thrust hangingwall	JT15	1563	Silurian	Estimated from Fosdick et al. (2015) and references therein	Single grain aliquot	5.4	3.4	3.9	2.3	2	69.1258	30.1749	Fosdick et al., 2015
	JT15				Single grain aliquot	2.1	0.9						Fosdick et al., 2015
Precordillera: Carboniferous sandstone; SVF thrust hangingwall	SVF01	857	Carboniferous	Estimated from Fosdick et al. (2015) and references therein	Single grain aliquot	5.6	0.4	3.8	0.5	4	68.0508	30.159	Fosdick et al., 2015
	SVF01				Single grain aliquot	4.7	0.3						Fosdick et al., 2015
	SVF01				Single grain aliquot	5.7	1						Fosdick et al., 2015
	SVF01				Single grain aliquot	3.3	0.2						Fosdick et al., 2015
Precordillera: Oligocene sandstone; Niquivil thrust footwall	RH10	1024	29–31 Ma	Fosdick et al. (2017)	Single grain aliquot	5.8	0.9	5.7	1.9	4	68.5267	30.1486	Fosdick et al., 2015
	RH10				Single grain aliquot	3.4	0.8						Fosdick et al., 2015
	RH10				Single grain aliquot	7.6	0.8						Fosdick et al., 2015
	RH10				Single grain aliquot	8.2	1.6						Fosdick et al., 2015
Precordillera: Miocene sandstone; Río Francia	RF11	1383	16–20 Ma	Fosdick et al. (2017)	Single grain aliquot	7.3	0.2	7.4	0.7	4	68.7892	30.6288	Fosdick et al., 2015
	RF11				Single grain aliquot	4.2	0.6						Fosdick et al., 2015
	RF11				Single grain aliquot	5.6	0.5						Fosdick et al., 2015
	RF11				Single grain aliquot	10.9	0.4						Fosdick et al., 2015
Precordillera: Miocene sandstone; Las Salinas anticline	HC02	1053	12–13 Ma	Fosdick et al. 2015	Single grain aliquot	2.7	0.2	2.6	0.8	2	68.4607	30.1641	Fosdick et al., 2015
	HC02				Single grain aliquot	2	0.6						Fosdick et al., 2015
Precordillera: Miocene sandstone; Las Salinas anticline	HC04	972	9–10 Ma	Fosdick et al. 2015	Single grain aliquot	3.4	0.1	N/A			68.4518	30.1633	Fosdick et al., 2015	Detrital (unreset post-deposition)
	HC04				Single grain aliquot	6.2	2.2						Fosdick et al., 2015
	HC04				Single grain aliquot	58	3.5						Fosdick et al., 2015
Precordillera: Miocene sandstone; Las Salinas anticline	HC07	924	6–7 Ma	Fosdick et al. 2015	Single grain aliquot	4	0.1	N/A			68.4329	30.1592	Fosdick et al., 2015	Highly dispersed; many AHe grain dates older than depositional age (unreset)
	HC07				Single grain aliquot	4.4	0.5						Fosdick et al., 2015
	HC07				Single grain aliquot	4.4	0.7						Fosdick et al., 2015
	HC07				Single grain aliquot	5.5	0.2						Fosdick et al., 2015
	HC07				Single grain aliquot	5.7	1.1						Fosdick et al., 2015
	HC07				Single grain aliquot	5.9	0.5						Fosdick et al., 2015
	HC07				Single grain aliquot	7.9	0.2						Fosdick et al., 2015
	HC07				Single grain aliquot	11.6	0.7						Fosdick et al., 2015
	HC07				Single grain aliquot	12	0.4						Fosdick et al., 2015
	HC07				Single grain aliquot	12.8	0.4						Fosdick et al., 2015
	HC07				Single grain aliquot	13.4	0.3						Fosdick et al., 2015
	HC07				Single grain aliquot	15.1	0.4						Fosdick et al., 2015
	HC07				Single grain aliquot	16.6	0.3						Fosdick et al., 2015
	HC07				Single grain aliquot	22.3	0.4						Fosdick et al., 2015
	HC07				Single grain aliquot	42.6	1.1						Fosdick et al., 2015
	HC07				Single grain aliquot	47.5	1.1						Fosdick et al., 2015
	HC07				Single grain aliquot	49.4	1.2						Fosdick et al., 2015
	HC07				Single grain aliquot	52.9	0.7						Fosdick et al., 2015
Frontal Cordillera: Choiyoi Group rhyolite	Mendo2260E_s	2260	260–280 Ma	Sato et al., 2015	Single grain aliquot	12.99	2.05	13.57			69.5589	32.7773	Hoke et al., 2015
	Mendo2260D_s				Single grain aliquot	14.15	1.01						Hoke et al., 2015
	Mendo2260B_m				Multi-grain aliquot	34	2.41						Hoke et al., 2015	Not rejected by original publication, but very low He (below blank values for most He thermochronology labs)
Frontal Cordillera: Choiyoi Group rhyolite	Mendo2950B_m	2500	260–280 Ma	Sato et al., 2015	Multi-grain aliquot	25.11	4.12	84.97	6.52	1	69.5616	32.7855	Hoke et al., 2015	Not rejected by original publication, but very low He (below blank values for most He thermochronology labs)
	Mendo2950C_s				Single grain aliquot	84.97	6.52						Hoke et al., 2015
Frontal Cordillera: Choiyoi Group rhyolite	Mendo3250A_s	3130	260–280 Ma	Sato et al., 2015	Single grain aliquot	27.31	1.93	27.31	1.93	1	69.582	32.8037	Hoke et al., 2015
	Mendo3250B_m				Multi-grain aliquot	45.92	3.26						Hoke et al., 2015	Not rejected by original publication, but very low He (below blank values for most He thermochronology labs)
Frontal Cordillera: Choiyoi Group rhyolite	Mendo3500A_s	3390	260–280 Ma	Sato et al., 2015	Single grain aliquot	49.98	3.54	69.42		3	69.5927	32.8072	Hoke et al., 2015
	Mendo3500B_m				Multi-grain aliquot	70.26	4.97						Hoke et al., 2015	Not rejected by original publication, but very low He (below blank values for most He thermochronology labs)
	Mendo3500D_s				Single grain aliquot	108.1	13.52						Hoke et al., 2015
	Mendo3500E_s				Single grain aliquot	50.18	3.58						Hoke et al., 2015
Frontal Cordillera: MAN01: Chinches Formation (-32.030680°,-69.765150°)	MAN01-1	2092	17–18 Ma	Mackaman-Lofland et al. (2020); Ronemus et al. (2024)	Single grain aliquot	5.2	0.3	7.225	0.425	4	69.7652	32.0307	Mackaman-Lofland et al., 2020
	MAN01-4				Single grain aliquot	5.4	0.3						Mackaman-Lofland et al., 2020
	MAN01-6				Single grain aliquot	10.9	0.7						Mackaman-Lofland et al., 2020
	MAN01-8				Single grain aliquot	7.4	0.4						Mackaman-Lofland et al., 2020
Frontal Cordillera: MAN05: Chinches Formation (-32.058060°,-69.806760°)	MAN05-3*	2347	15–16 Ma	Mackaman-Lofland et al. (2020); Ronemus et al. (2024)	Single grain aliquot	27.3	1.6	11.3	0.7	3	69.8068	32.0581	Mackaman-Lofland et al., 2020	Detrital (unreset post-deposition)
	MAN05-4				Single grain aliquot	13.5	0.8						Mackaman-Lofland et al., 2020
	MAN05-5*				Single grain aliquot	38.7	2.3						Mackaman-Lofland et al., 2020	Detrital (unreset post-deposition)
	MAN05-6*				Single grain aliquot	42.6	2.6						Mackaman-Lofland et al., 2020	Detrital (unreset post-deposition)
	MAN05-7				Single grain aliquot	9.4	0.6						Mackaman-Lofland et al., 2020
	MAN05-8				Single grain aliquot	11	0.7						Mackaman-Lofland et al., 2020
Frontal Cordillera: MAN07: Chinches Formation (-31.958370°,-69.723430°)	MAN07-1	1964	30–45 Ma	Ronemus et al. (2024); Suriano et al. (2023)	Single grain aliquot	7	0.4	7.98333	0.466667	6	69.7234	31.9584	Mackaman-Lofland et al., 2020
	MAN07-2				Single grain aliquot	8.5	0.5						Mackaman-Lofland et al., 2020
	MAN07-3				Single grain aliquot	7.8	0.5						Mackaman-Lofland et al., 2020
	MAN07-5				Single grain aliquot	8.4	0.5						Mackaman-Lofland et al., 2020
	MAN07-6				Single grain aliquot	7.1	0.4						Mackaman-Lofland et al., 2020
	MAN07-7				Single grain aliquot	9.1	0.5						Mackaman-Lofland et al., 2020
	MAN07-8*				Single grain aliquot	14.4	0.9						Mackaman-Lofland et al., 2020	Outlier
Frontal Cordillera: MAN11: Chinches Formation (-32.053250°,-69.833300°)	MAN11-2*	2504	14–16 Ma	Mackaman-Lofland et al. (2020); Ronemus et al. (2024)	Single grain aliquot	18.6	1.1	11.7333	0.7	3	69.8333	32.0532	Mackaman-Lofland et al., 2020	Detrital (unreset post-deposition)
	MAN11-5				Single grain aliquot	9.9	0.6						Mackaman-Lofland et al., 2020
	MAN11-6				Single grain aliquot	15.1	0.9						Mackaman-Lofland et al., 2020
	MAN11-7				Single grain aliquot	10.2	0.6						Mackaman-Lofland et al., 2020
Main Cordillera: CO104: Patillos Formation ss (-32.302650°, -70.029767°)	CO1_04-1	2868	160–200 Ma	Mackaman-Lofland et al. (2019); Cristallini & Ramos (2000)	Single grain aliquot	8.67178	0.520307	5.42601	0.32556	3	70.0298	32.3026	Mackaman-Lofland et al., 2020
	CO1_04-2				Single grain aliquot	3.63088	0.217853						Mackaman-Lofland et al., 2020
	CO1_04-3				Single grain aliquot	3.97536	0.238522						Mackaman-Lofland et al., 2020
Main Cordillera: CO201: Tordillo Formation ss (-32.299611°, -70.037581°)	CO2_01-2	3023	145–165 Ma	Mackaman-Lofland et al. (2019)	Single grain aliquot	5.87108	0.352265	10.148	0.608878	5	70.0376	32.2996	Mackaman-Lofland et al., 2020
	CO2_01-5				Single grain aliquot	16.0348	0.962089						Mackaman-Lofland et al., 2020
	CO2_01-6				Single grain aliquot	4.21321	0.252792						Mackaman-Lofland et al., 2020
	CO2_01-7				Single grain aliquot	15.2054	0.912325						Mackaman-Lofland et al., 2020
	CO2_01-8				Single grain aliquot	9.41533	0.56492						Mackaman-Lofland et al., 2020
Main Cordillera: CO202: Mendoza Group ss/sh (-32.298434°, -70.041342°)	CO2_02-1	3125	125–145 Ma	Mackaman-Lofland et al. (2019)	Single grain aliquot	13.9652	0.83791	10.369	0.622139	6	70.0413	32.2984	Mackaman-Lofland et al., 2020
	CO2_02-2				Single grain aliquot	7.36942	0.442165						Mackaman-Lofland et al., 2020
	CO2_02-3				Single grain aliquot	11.4432	0.686591						Mackaman-Lofland et al., 2020
	CO2_02-4				Single grain aliquot	8.506	0.51036						Mackaman-Lofland et al., 2020
	CO2_02-5*				Single grain aliquot	38.1253	2.28752						Mackaman-Lofland et al., 2020	Outlier
	CO2_02-6				Single grain aliquot	13.4646	0.807876						Mackaman-Lofland et al., 2020
	CO2_02-7*				Single grain aliquot	43.2614	2.59569						Mackaman-Lofland et al., 2020	Outlier
	CO2_02-8				Single grain aliquot	7.4655	0.44793						Mackaman-Lofland et al., 2020
Main Cordillera: CO301: Diamante Formation ss (-32.289767°, -70.054017°)	CO3_01-1	2808	90–110 Ma	Mackaman-Lofland et al. (2019)	Single grain aliquot	10.352	0.62112	7.94999	0.476999	6	70.054	32.2898	Mackaman-Lofland et al., 2020
	CO3_01-2				Single grain aliquot	5.82882	0.349729						Mackaman-Lofland et al., 2020
	CO3_01-3*				Single grain aliquot	21.9311	1.31587						Mackaman-Lofland et al., 2020	Outlier
	CO3_01-4				Single grain aliquot	8.43496	0.506098						Mackaman-Lofland et al., 2020
	CO3_01-5				Single grain aliquot	11.4533	0.687197						Mackaman-Lofland et al., 2020
	CO3_01-7				Single grain aliquot	5.01968	0.301181						Mackaman-Lofland et al., 2020
	CO3_01-8				Single grain aliquot	6.61117	0.39667						Mackaman-Lofland et al., 2020
Main Cordillera: CO302: Diamante Formation ss (-32.295283°, -70.061933°)	CO3_02-1*	3011	90–110 Ma	Mackaman-Lofland et al. (2019)	Single grain aliquot	40.3669	2.42202	12.7183	0.763099	6	70.0619	32.2953	Mackaman-Lofland et al., 2020	Outlier
	CO3_02-2				Single grain aliquot	19.1297	1.14778						Mackaman-Lofland et al., 2020
	CO3_02-4				Single grain aliquot	12.37	0.742197						Mackaman-Lofland et al., 2020
	CO3_02-5				Single grain aliquot	19.2016	1.1521						Mackaman-Lofland et al., 2020
	CO3_02-6				Single grain aliquot	8.34555	0.500733						Mackaman-Lofland et al., 2020
	CO3_02-7				Single grain aliquot	11.2678	0.676068						Mackaman-Lofland et al., 2020
	CO3_02-8				Single grain aliquot	5.99532	0.359719						Mackaman-Lofland et al., 2020
Main Cordillera: TEA08: Diamante Formation ss (-32.200550°, -70.193933°)	TEA08-1	3093	90–110 Ma	Mackaman-Lofland et al. (2019)	Single grain aliquot	1.75186	0.105112	3.29586	0.197751	4	70.1939	32.2005	Mackaman-Lofland et al., 2020
	TEA08-2				Single grain aliquot	3.67881	0.220729						Mackaman-Lofland et al., 2020
	TEA08-4				Single grain aliquot	3.15603	0.189362						Mackaman-Lofland et al., 2020
	TEA08-5				Single grain aliquot	4.59673	0.275804						Mackaman-Lofland et al., 2020
Main Cordillera: TEA10: Tordillo Formation ss (-32.198967°, -70.183850°)	TEA10-1	3084	145–165 Ma	Mackaman-Lofland et al. (2019)	Single grain aliquot	4.79948	0.287969	7.14454	0.428673	5	70.1839	32.199	Mackaman-Lofland et al., 2020
	TEA10-2				Single grain aliquot	5.05113	0.303068						Mackaman-Lofland et al., 2020
	TEA10-3*				Single grain aliquot	29.7644	1.78586						Mackaman-Lofland et al., 2020	Outlier
	TEA10-4				Single grain aliquot	8.34207	0.500524						Mackaman-Lofland et al., 2020
	TEA10-5				Single grain aliquot	11.5365	0.692189						Mackaman-Lofland et al., 2020
	TEA10-6				Single grain aliquot	5.99356	0.359614						Mackaman-Lofland et al., 2020
Frontal Cordillera (igneous)	AL02 ap01	3994	260–300 Ma	Murillo et al., 2017 and references therein	Single grain aliquot	30.5	0.3	31.3	2.1	4	70.278	29.8114	Lossada et al., 2017
	AL02 ap02				Single grain aliquot	31.5	0.3						Lossada et al., 2017
	AL02 ap04				Single grain aliquot	36.8	0.3						Lossada et al., 2017
	AL02 ap05				Single grain aliquot	26.4	0.2						Lossada et al., 2017
Frontal Cordillera (igneous)	AL03 ap01	3746	260–300 Ma	Murillo et al., 2017 and references therein	Single grain aliquot	24.2	0.2	25.7	0.7	4	70.2785	29.8037	Lossada et al., 2017
	AL03 ap02				Single grain aliquot	27.7	0.2						Lossada et al., 2017
	AL03 ap03				Single grain aliquot	25.4	0.2						Lossada et al., 2017
	AL03 ap04				Single grain aliquot	25.4	0.2						Lossada et al., 2017
Frontal Cordillera (igneous)	AL07 ap02	2754	260–300 Ma	Murillo et al., 2017 and references therein	Single grain aliquot	21.6	0.2	21.6	0.2	1	70.2937	29.7909	Lossada et al., 2017
Frontal Cordillera (igneous)	AL08 ap02	2512	260–300 Ma	Murillo et al., 2017 and references therein	Single grain aliquot	16.2	0.1	13.8	1.5	3	70.3029	29.7882	Lossada et al., 2017
	AL08 ap03				Single grain aliquot	11.2	0.1						Lossada et al., 2017
	AL08 ap04				Single grain aliquot	13.9	0.1						Lossada et al., 2017
Frontal Cordillera (igneous)	AL09 ap01	2244	260–300 Ma	Murillo et al., 2017 and references therein	Single grain aliquot	27	0.2	N/A			70.3207	29.7878	Lossada et al., 2017	Highly dispersed; few analyses; mean / error not reported by original publication
	AL09 ap03				Single grain aliquot	18.4	0.2						Lossada et al., 2017
Frontal Cordillera (igneous)	LE05_a	2050	235–245 Ma	(Murillo et al., 2017)	Single grain aliquot	6.5654	0.394644	6.94026	0.220361	4	70.102	29.975	Rodriguez et al., 2018	Hydrothermal heating/cooling? Near El Indio / Valle del Cura region (e.g., Giambiagi et al., 2017; Mackaman-Lofland et al., 2024)
	LE05_b				Single grain aliquot	6.31468	0.409356						Rodriguez et al., 2018	Hydrothermal heating/cooling? Near El Indio / Valle del Cura region (e.g., Giambiagi et al., 2017; Mackaman-Lofland et al., 2024)
	LE05_c				Single grain aliquot	7.3455	0.477056						Rodriguez et al., 2018	Hydrothermal heating/cooling? Near El Indio / Valle del Cura region (e.g., Giambiagi et al., 2017; Mackaman-Lofland et al., 2024)
	LE05_d				Single grain aliquot	7.53545	0.47544						Rodriguez et al., 2018	Hydrothermal heating/cooling? Near El Indio / Valle del Cura region (e.g., Giambiagi et al., 2017; Mackaman-Lofland et al., 2024)
Main Cordillera (igneous)	LE03_a	1432	210–220 Ma	Murillo et al. (2017)	Single grain aliquot	9.73729	0.816266	10	0.4	4	70.301	29.913	Rodriguez et al., 2018
	LE03_b				Single grain aliquot	8.97362	0.759436						Rodriguez et al., 2018
	LE03_c				Single grain aliquot	11.7313	1.01042						Rodriguez et al., 2018
	LE03_d				Single grain aliquot	9.44542	0.704206						Rodriguez et al., 2018
Main Cordillera (igneous)	LE02_a	1208	260–300 Ma	Murillo et al. (2017)	Single grain aliquot	18.083	1.08648	12	0.4	4	70.392	29.846	Rodriguez et al., 2018
	LE02_b				Single grain aliquot	10.8404	0.7169						Rodriguez et al., 2018
	LE02_c				Single grain aliquot	5.26713	0.356876						Rodriguez et al., 2018
	LE02_d				Single grain aliquot	13.8377	1.14175						Rodriguez et al., 2018
Main Cordillera (igneous)	LL08_a	2173	42.9 +/- 0.9 Ma; zircon U-Pb	Rodriguez et al., 2018	Single grain aliquot	14.4187	0.963038	16	0.5	4	70.592	30.378	Rodriguez et al., 2018
	LL08_b				Single grain aliquot	16.3384	0.966436						Rodriguez et al., 2018
	LL08_c				Single grain aliquot	14.5074	1.16486						Rodriguez et al., 2018
	LL08_d				Single grain aliquot	18.8874	1.20379						Rodriguez et al., 2018
Main Cordillera (igneous)	LL07_b	1182	Paleocene - Eocene (K-Ar= 67 Ma)	Rodriguez et al., 2018 & references therein	Single grain aliquot	18.6821	1.17439	21.4	0.7	3	70.713	30.765	Rodriguez et al., 2018
	LL07_c				Single grain aliquot	21.9234	1.18779						Rodriguez et al., 2018
	LL07_d				Single grain aliquot	23.5285	1.30014						Rodriguez et al., 2018
Main Cordillera (igneous)	LL06_a	1069	Paleocene - Eocene (K-Ar= 67 Ma)	Rodriguez et al., 2018 & references therein	Single grain aliquot	14.6565	0.92114	19	3.4	4	70.703	30.764	Rodriguez et al., 2018
	LL06_b				Single grain aliquot	18.77	1.07689						Rodriguez et al., 2018
	LL06_c				Single grain aliquot	19.8339	1.13085						Rodriguez et al., 2018
	LL06_d				Single grain aliquot	22.8384	1.2158						Rodriguez et al., 2018
Main Cordillera (igneous)	LL01_a	1754	39.1 +/- 0.9 Ma; zircon U-Pb	Rodriguez et al., 2018	Single grain aliquot	17.9261	1.14774	18.1	0.5	4	70.817	31.176	Rodriguez et al., 2018
	LL01_b				Single grain aliquot	16.5707	1.00858						Rodriguez et al., 2018
	LL01_c				Single grain aliquot	19.5424	1.23127						Rodriguez et al., 2018
	LL01_d				Single grain aliquot	18.4024	0.993202						Rodriguez et al., 2018
Main Cordillera (igneous)	LL02_a	1520	39.1 +/- 0.9 Ma; zircon U-Pb	Rodriguez et al., 2018	Single grain aliquot	16.1907	1.04902	17.6	0.6	4	70.826	31.17	Rodriguez et al., 2018
	LL02_b				Single grain aliquot	16.0959	1.04389						Rodriguez et al., 2018
	LL02_c				Single grain aliquot	16.3813	1.02858						Rodriguez et al., 2018
	LL02_d				Single grain aliquot	21.5613	1.40731						Rodriguez et al., 2018
Frontal Cordillera (igneous)	LC05_a2	2097	46.5 +/- 0.6 Ma; zircon U-Pb	Rodriguez et al., 2018	Single grain aliquot	14.8781	0.971494	16	0.5	6	70.807	31.464	Rodriguez et al., 2018
	LC05_b2				Single grain aliquot	17.5396	1.21855						Rodriguez et al., 2018
	LC05_a				Single grain aliquot	13.3441	0.894334						Rodriguez et al., 2018
	LC05_b				Single grain aliquot	11.9255	0.944694						Rodriguez et al., 2018
	LC05_c				Single grain aliquot	20.4585	1.52489						Rodriguez et al., 2018
	LC05_d				Single grain aliquot	17.7402	1.04196						Rodriguez et al., 2018
Main Cordillera (igneous)	LC07_a	2062	46.5 +/- 0.6 Ma; zircon U-Pb	Rodriguez et al., 2018	Single grain aliquot	15.2777	2.34583	15.5	0.9	3	70.726	31.476	Rodriguez et al., 2018
	LC07_b				Single grain aliquot	16.0009	1.02217						Rodriguez et al., 2018
	LC07_d				Single grain aliquot	15.2222	0.870354						Rodriguez et al., 2018
Main Cordillera (igneous)	LC17_a	1832	46.5 +/- 0.6 Ma; zircon U-Pb	Rodriguez et al., 2018	Single grain aliquot	11.4884	1.9558	10.1	1	3	70.762	31.464	Rodriguez et al., 2018
	LC17_b				Single grain aliquot	9.97577	1.84355						Rodriguez et al., 2018
	LC17_c				Single grain aliquot	8.74391	1.36198						Rodriguez et al., 2018
Main Cordillera (igneous)	LC16_a2	1586	46.5 +/- 0.6 Ma; zircon U-Pb	Rodriguez et al., 2018	Single grain aliquot	17.2667	1.01914	17.4	0.7	3	70.765	31.467	Rodriguez et al., 2018
	LC16_b				Single grain aliquot	21.3212	1.57278						Rodriguez et al., 2018
	LC16_c				Single grain aliquot	13.467	0.819328						Rodriguez et al., 2018
Main Cordillera (igneous)	LC18_a	1469	46.5 +/- 0.6 Ma; zircon U-Pb	Rodriguez et al., 2018	Single grain aliquot	12.05	0.62937	12.5	0.5	4	70.765	31.471	Rodriguez et al., 2018
	LC18_b				Single grain aliquot	15.2482	1.34743						Rodriguez et al., 2018
	LC18_c				Single grain aliquot	16.2352	1.02684						Rodriguez et al., 2018
	LC18_d				Single grain aliquot	6.27208	0.45964						Rodriguez et al., 2018
Main Cordillera (igneous)	LC08_a	1341	46.5 +/- 0.6 Ma; zircon U-Pb	Rodriguez et al., 2018	Single grain aliquot	11.5573	0.901828	11.8	0.4	4	70.765	31.471	Rodriguez et al., 2018
	LC08_b				Single grain aliquot	13.0618	0.80183						Rodriguez et al., 2018
	LC08_c				Single grain aliquot	11.118	0.65449						Rodriguez et al., 2018
	LC08_d				Single grain aliquot	11.613	0.725724						Rodriguez et al., 2018
Main Cordillera (igneous)	LC11_a	1260	61.6 +/- 0.7 Ma; zircon U-Pb	Rodriguez et al., 2018	Single grain aliquot	7.37	0.405482	5.6	0.2	4	70.588	31.988	Rodriguez et al., 2018
	LC11_b				Single grain aliquot	1.46084	0.075542						Rodriguez et al., 2018
	LC11_c				Single grain aliquot	6.53541	0.415188						Rodriguez et al., 2018
	LC11_d				Single grain aliquot	6.86224	0.396806						Rodriguez et al., 2018
Main Cordillera (igneous)	LC15_a	867	U. Cretaceous - Paleogene (60 UPb)	Rodriguez et al., 2018 & references therein	Single grain aliquot	8.30328	0.595846	10.5	0.3	4	70.732	31.889	Rodriguez et al., 2018
	LC15_b				Single grain aliquot	12.5615	0.713444						Rodriguez et al., 2018
	LC15_c				Single grain aliquot	9.01148	0.634114						Rodriguez et al., 2018
	LC15_d				Single grain aliquot	12.2898	0.777246						Rodriguez et al., 2018
Coastal Cordillera (igneous)	LC01_a2	1261	118.8 +/- 0.8 Ma; zircon U-Pb	Rodriguez et al., 2018	Single grain aliquot	28.4599	1.2437	30.5	0.7	5	70.974	31.607	Rodriguez et al., 2018
	LC01_b2				Single grain aliquot	28.3458	1.35302						Rodriguez et al., 2018
	LC01_a				Single grain aliquot	26.5158	1.46981						Rodriguez et al., 2018
	LC01_b				Single grain aliquot	34.5859	2.09383						Rodriguez et al., 2018
	LC01_d				Single grain aliquot	34.4995	1.91232						Rodriguez et al., 2018
Coastal Cordillera (igneous)	LC02_a	1139	118.8 +/- 0.8 Ma; zircon U-Pb	Rodriguez et al., 2018	Single grain aliquot	29.4778	1.54171	31.5	0.7	4	70.981	31.609	Rodriguez et al., 2018
	LC02_b				Single grain aliquot	31.7805	1.50372						Rodriguez et al., 2018
	LC02_c				Single grain aliquot	33.4471	1.48529						Rodriguez et al., 2018
	LC02_d				Single grain aliquot	31.3413	1.3069						Rodriguez et al., 2018
Coastal Cordillera (igneous)	LC03_a2	1010	118.8 +/- 0.8 Ma; zircon U-Pb	Rodriguez et al., 2018	Single grain aliquot	25.8201	1.58408	23.5	0.8	6	70.987	31.612	Rodriguez et al., 2018
	LC03_b2				Single grain aliquot	21.3829	1.70482						Rodriguez et al., 2018
	LC03_a				Single grain aliquot	22.3224	1.23957						Rodriguez et al., 2018
	LC03_b				Single grain aliquot	24.9168	1.44788						Rodriguez et al., 2018
	LC03_c				Single grain aliquot	13.2757	3.22084						Rodriguez et al., 2018
	LC03_d				Single grain aliquot	33.3268	2.0071						Rodriguez et al., 2018
Coastal Cordillera (igneous)	LC04_a	836	118.8 +/- 0.8 Ma; zircon U-Pb	Rodriguez et al., 2018	Single grain aliquot	29.0634	1.79162	28.5	1.1	3	70.991	31.621	Rodriguez et al., 2018
	LC04_b				Single grain aliquot	24.2255	1.52555						Rodriguez et al., 2018
	LC04_d				Single grain aliquot	32.2038	2.17763						Rodriguez et al., 2018
Main Cordillera: Subvolcanic stock, Porphyry Altar North	A-1_g1	4282	11–12 Ma	Maydagán et al. (2020)	Single grain aliquot	11.53	0.23	12.18	0.15	3	70.4988	31.4569	Maydagán et al. (2020)	Overlap timing of magmatic cooling, but amphibole phenocrysts & quartz vein fluid inclusions indicate emplacement at 3.5–5 km depths. Original authors interpret rapid tectonic exhumation immediately after emplacement
	A-1_g2				Single grain aliquot	12.99	0.27						Maydagán et al. (2020)	Overlap timing of magmatic cooling, but amphibole phenocrysts & quartz vein fluid inclusions indicate emplacement at 3.5–5 km depths. Original authors interpret rapid tectonic exhumation immediately after emplacement
	A-1_g3				Single grain aliquot	12.28	0.27						Maydagán et al. (2020)	Overlap timing of magmatic cooling, but amphibole phenocrysts & quartz vein fluid inclusions indicate emplacement at 3.5–5 km depths. Original authors interpret rapid tectonic exhumation immediately after emplacement
Main Cordillera: Subvolcanic stock, Porphyry Altar North	A-2_g1	4092	10–12 Ma ?	Maydagán et al. (2020)	Single grain aliquot	30.92	0.97	N/A			70.4952	31.4666	Maydagán et al. (2020)	Highly disperse
	A-2_g2				Single grain aliquot	56.83	2.03						Maydagán et al. (2020)	Highly disperse
	A-2_g3				Single grain aliquot	26.17	1						Maydagán et al. (2020)	Highly disperse
Main Cordillera: Subvolcanic stock, Porphyry 1. Altar East	A-5_g1	4008	8.5–10 Ma	Maydagán et al. (2020)	Single grain aliquot	9.96	0.42	12.32	0.26	3	70.4587	31.4776	Maydagán et al. (2020)	Overlap timing of magmatic cooling, but amphibole phenocrysts & quartz vein fluid inclusions indicate emplacement at 3.5–5 km depths. Original authors interpret rapid tectonic exhumation immediately after emplacement
	A-5_g2				Single grain aliquot	14.87	0.42						Maydagán et al. (2020)	Overlap timing of magmatic cooling, but amphibole phenocrysts & quartz vein fluid inclusions indicate emplacement at 3.5–5 km depths. Original authors interpret rapid tectonic exhumation immediately after emplacement
	A-5_g3				Single grain aliquot	12	0.53						Maydagán et al. (2020)	Overlap timing of magmatic cooling, but amphibole phenocrysts & quartz vein fluid inclusions indicate emplacement at 3.5–5 km depths. Original authors interpret rapid tectonic exhumation immediately after emplacement
Main Cordillera: Pico de Los Sapos Batholith, Tonalite	A-24_g1	3201	270–305 Ma	Maydagán et al. (2020)	Single grain aliquot	12.72	0.26	11.87	0.15	3	70.4331	31.556	Maydagán et al. (2020)
	A-24_g2				Single grain aliquot	10.66	0.24						Maydagán et al. (2020)
	A-24_g3				Single grain aliquot	12.68	0.31						Maydagán et al. (2020)
Main Cordillera: Porphyry Radio	A-16	3880	11–12.5 Ma	Maydagán et al. (2020)	Single grain aliquot	0.82	0.04	N/A			70.5187	31.4712	Maydagán et al. (2020)	Magmatic or hydrothermal heating/cooling (?) – original publication interprets exhumation synchronous with magmatic/hydrothermal effects
Main Cordillera: Porphyry 2. Altar East	A-22	3741	11–12 Ma	Maydagán et al. (2020)	Single grain aliquot	11.17	0.4	11.17	0.4	1	70.4745	31.4756	Maydagán et al. (2020)	Magmatic or hydrothermal heating/cooling (?) – original publication interprets exhumation synchronous with magmatic/hydrothermal effects
Main Cordillera: Porphyry QDM	A-17_g1	3974	11–12.5 Ma	Maydagán et al. (2020)	Single grain aliquot	14.87	0.49	13.45	0.27	2	70.5227	31.4692	Maydagán et al. (2020)	Magmatic or hydrothermal heating/cooling (?) – original publication interprets exhumation synchronous with magmatic/hydrothermal effects
	A-17_g2				Single grain aliquot	12.8	0.33						Maydagán et al. (2020)	Magmatic or hydrothermal heating/cooling (?) – original publication interprets exhumation synchronous with magmatic/hydrothermal effects
Main Cordillera: Tonalite	A-8_g1	3152	270–305 Ma	Maydagán et al. (2020)	Single grain aliquot	15.69	0.53	14.3	0.29	3	70.436	31.5249	Maydagán et al. (2020)
	A-8_g2				Single grain aliquot	14.9	0.52						Maydagán et al. (2020)
	A-8_g3				Single grain aliquot	12.71	0.47						Maydagán et al. (2020)
Main Cordillera: Chinchimoye Sequence Conglomerate	A-12_g1	3853	Miocene	Maydagán et al. (2020)	Single grain aliquot	29.63	1.78	N/A			70.5301	31.4546	Maydagán et al. (2020)	Detrital (unreset post-deposition)
	A-12_g2				Single grain aliquot	27.58	1.66						Maydagán et al. (2020)	Detrital (unreset post-deposition)
	A-12_g3				Single grain aliquot	6.15	0.37						Maydagán et al. (2020)	Detrital (unreset post-deposition)
Main Cordillera: Chinchimoye Sequence Conglomerate	A-19_g1	3864	Miocene	Maydagán et al. (2020)	Single grain aliquot	48.67	2.92	N/A			70.5251	31.4543	Maydagán et al. (2020)	Detrital (unreset post-deposition)
	A-19_g2				Single grain aliquot	55.57	3.33						Maydagán et al. (2020)	Detrital (unreset post-deposition)
	A-19_g3				Single grain aliquot	24.44	1.47						Maydagán et al. (2020)	Detrital (unreset post-deposition)
Main Cordillera: Plutón del Medio	PDM18	3507	30–36 Ma	Maydagán et al. (2020)	Single grain aliquot	15.02	0.36	13.46	0.17	2	70.5518	31.4466	Maydagán et al. (2020)
	PDM18				Single grain aliquot	12.98	0.2						Maydagán et al. (2020)
Main Cordillera: Granodiorite sill	AN12JP013-1	2608	11–12 Ma	Piquer et al. (2017)	Single grain aliquot	2.11	0.2	2.11	0.2	3	70.134	32.8509	Piquer et al. (2017)
	AN12JP013-2				Single grain aliquot	0.79	0.12						Piquer et al. (2017)
	AN12JP013-3				Single grain aliquot	1	0.15						Piquer et al. (2017)
Main Cordillera: Tuff	AN12JP014-1	1444	24–26 Ma	Piquer et al. (2017)	Single grain aliquot	4.04	0.27	4.04	0.27	2	70.3142	32.9144	Piquer et al. (2017)
	AN12JP014-2				Single grain aliquot	1.68	0.18						Piquer et al. (2017)
Main Cordillera	14NC12_Ap1	1875	Felsic Intrusive (48 - 55.6 Ma K-Ar4)	references in Stalder et al. (2020 SI)	Single grain aliquot	17.4936	0.441874	15.513		3	70.6661	29.749	Stalder et al. (2020)
	14NC12_Ap2				Single grain aliquot	15.3553	0.325598						Stalder et al. (2020)
	14NC12_Ap3				Single grain aliquot	13.6901	0.324011						Stalder et al. (2020)
Coastal Cordillera	14NC10_Ap1	950	Felsic Intrusive (89-109.5 Ma K-Ar3)	references in Stalder et al. (2020 SI)	Single grain aliquot	32.5692	0.444544	29.9169		3	70.9763	29.6486	Stalder et al. (2020)
	14NC10_Ap2				Single grain aliquot	24.3022	0.353091						Stalder et al. (2020)
	14NC10_Ap3				Single grain aliquot	32.8792	0.539246						Stalder et al. (2020)
Main Cordillera	14NC22_Ap1	2630	Felsic Intrusive (78 - 68 Ma5)	references in Stalder et al. (2020 SI)	Single grain aliquot	8.4013	0.264283	11.8703		3	70.575	29.4624	Stalder et al. (2020)
	14NC22_Ap2				Single grain aliquot	9.34773	0.718593						Stalder et al. (2020)
	14NC22_Ap3				Single grain aliquot	17.8618	0.425						Stalder et al. (2020)
Main Cordillera	14NC23_Ap1	2390	Felsic Intrusive (78 - 68 Ma5)	references in Stalder et al. (2020 SI)	Single grain aliquot	43.1155	0.986766	35.1638		3	70.5916	29.4511	Stalder et al. (2020)	Older than ZHe age (37.4), but ZHe is single age
	14NC23_Ap2				Single grain aliquot	36.2122	0.79689						Stalder et al. (2020)	Close to ZHe age
	14NC23_Ap3				Single grain aliquot	26.1638	1.18483						Stalder et al. (2020)
Main Cordillera	14NC21_Ap1	1056	Felsic Intrusive (63.2 Ma U-Pb5)	references in Stalder et al. (2020 SI)	Single grain aliquot	31.7908	0.654405	29.6161		3	70.7547	29.4509	Stalder et al. (2020)
	14NC21_Ap2				Single grain aliquot	32.819	1.12549						Stalder et al. (2020)
	14NC21_Ap3				Single grain aliquot	24.2384	1.71487						Stalder et al. (2020)
Coastal Cordillera	14NC20_Ap1	590	Felsic intrusive (83.6 Ma U-Pb5)	references in Stalder et al. (2020 SI)	Single grain aliquot	32.8582	0.422158	33.805		3	70.8545	29.4135	Stalder et al. (2020)
	14NC20_Ap2				Single grain aliquot	35.7564	0.622703						Stalder et al. (2020)
	14NC20_Ap3				Single grain aliquot	32.8004	0.43694						Stalder et al. (2020)
Frontal Cordillera	14NC31_Ap1	2170	Granite (Upper Cretaceous5,8)	references in Stalder et al. (2020 SI)	Single grain aliquot	21.6017	0.686894	19.529		3	70.3537	29.3222	Stalder et al. (2020)
	14NC31_Ap2				Single grain aliquot	20.3674	0.570442						Stalder et al. (2020)
	14NC31_Ap3				Single grain aliquot	16.618	0.515205						Stalder et al. (2020)
Frontal Cordillera	14NC30_Ap1	1885	Granite (Devon. - Perm.8)	references in Stalder et al. (2020 SI)	Single grain aliquot	26.7349	0.781382	27.2521		3	70.3467	29.1778	Stalder et al. (2020)
	14NC30_Ap2				Single grain aliquot	26.8159	0.702881						Stalder et al. (2020)
	14NC30_Ap3				Single grain aliquot	28.2054	0.701503						Stalder et al. (2020)
Main Cordillera	14NC26_Ap1	1386	Felsic Intrusive (68.6 Ma U-Pb5)	references in Stalder et al. (2020 SI)	Single grain aliquot	37.7744	0.647679	37.6766		3	70.7606	29.1028	Stalder et al. (2020)
	14NC26_Ap2				Single grain aliquot	36.2301	0.590483						Stalder et al. (2020)
	14NC26_Ap3				Single grain aliquot	39.0252	0.974488						Stalder et al. (2020)
Coastal Cordillera	14NC25_Ap1	861	Felsic Intrusive (99 Ma K-Ar5)	references in Stalder et al. (2020 SI)	Single grain aliquot	51.4346	0.665007	47.0541		3	70.8862	29.0521	Stalder et al. (2020)
	14NC25_Ap2				Single grain aliquot	53.0605	0.690484						Stalder et al. (2020)
	14NC25_Ap3				Single grain aliquot	36.6672	0.524655						Stalder et al. (2020)
Frontal Cordillera	14NC32_Ap1	1690	Felsic Intrusive (Permian7,8)	references in Stalder et al. (2020 SI)	Single grain aliquot	15.8397	0.466895	16.8111		3	70.3019	29.0071	Stalder et al. (2020)
	14NC32_Ap2				Single grain aliquot	18.7106	0.520823						Stalder et al. (2020)
	14NC32_Ap3				Single grain aliquot	15.883	0.57556						Stalder et al. (2020)
Coastal Cordillera	14NC24_Ap1	610	Felsic Intrusive (127 - 124 Ma5)	references in Stalder et al. (2020 SI)	Single grain aliquot	61.4245	1.17031	55.5017		2	71.0138	28.972	Stalder et al. (2020)
	14NC24_Ap2				Single grain aliquot	49.5789	0.844617						Stalder et al. (2020)
	14NC24_Ap3				Single grain aliquot	28.387	0.996728						Stalder et al. (2020)	low U
Main Cordillera	14NC29_Ap1	1285	Felsic Intrusive (44 Ma7)	references in Stalder et al. (2020 SI)	Single grain aliquot	13.1008	0.398779	13.2455		3	70.4611	28.9621	Stalder et al. (2020)
	14NC29_Ap2				Single grain aliquot	13.3979	0.449416						Stalder et al. (2020)
	14NC29_Ap3				Single grain aliquot	13.2379	0.398512						Stalder et al. (2020)
Frontal Cordillera	Huasco87_Ap1	2864	Gneiss (310 Ma K-Ar7)	references in Stalder et al. (2020 SI)	Single grain aliquot	28.5402	0.57047	30.1981		3	70.2234	28.9415	Stalder et al. (2020)
	Huasco87_Ap3				Single grain aliquot	31.856	0.58304						Stalder et al. (2020)
Main Cordillera	14NC35_Ap2	2078	Felsic Intrusive (68.85 Ma U-Pb7)	references in Stalder et al. (2020 SI)	Single grain aliquot	51.7703	0.778787	51.7703	0.778787	1	70.48	28.5954	Stalder et al. (2020)	Single grain age
Main Cordillera	14NC27_Ap1	733	Felsic Intrusive (93 Ma6)	references in Stalder et al. (2020 SI)	Single grain aliquot	47.5549	0.589865	43.7272		3	70.654	28.5922	Stalder et al. (2020)
	14NC27_Ap2				Single grain aliquot	41.8236	0.564808						Stalder et al. (2020)
	14NC27_Ap3				Single grain aliquot	41.803	0.627229						Stalder et al. (2020)
Main Cordillera	14NC34_Ap1	1121	Felsic Intrusive (68 Ma U-Pb6)	references in Stalder et al. (2020 SI)	Single grain aliquot	34.6146	0.667327	37.5217		3	70.5428	28.5646	Stalder et al. (2020)
	14NC34_Ap2				Single grain aliquot	41.2083	0.706568						Stalder et al. (2020)
	14NC34_Ap3				Single grain aliquot	36.7422	0.835072						Stalder et al. (2020)
Coastal Cordillera	14NC38_Ap1	678	Micro-diorite (127.3 Ma3,6)	references in Stalder et al. (2020 SI)	Single grain aliquot	4.8396	0.284368	4.18889		3	70.7238	28.4553	Stalder et al. (2020)	High He error, low U
	14NC38_Ap2				Single grain aliquot	5.37699	0.992305						Stalder et al. (2020)	High He error, low U
	14NC38_Ap3				Single grain aliquot	2.35009	0.657372						Stalder et al. (2020)	High He error, low U
Main Cordillera	14NC36_Ap1	1053	Felsic Intrusive (64-66 Ma K-Ar7)	references in Stalder et al. (2020 SI)	Single grain aliquot	7.21419	0.651265	25.5963		3	70.4089	28.376	Stalder et al. (2020)
	14NC36_Ap2				Single grain aliquot	43.2544	1.18672						Stalder et al. (2020)
	14NC36_Ap3				Single grain aliquot	26.3202	0.391099						Stalder et al. (2020)
Main Cordillera	14NC37_Ap1	850	Felsic Intrusive (66 ± 2 K-Ar7)	references in Stalder et al. (2020 SI)	Single grain aliquot	46.3857	0.726536	49.6471		3	70.4927	28.2946	Stalder et al. (2020)
	14NC37_Ap2				Single grain aliquot	53.0867	0.746273						Stalder et al. (2020)
	14NC37_Ap3				Single grain aliquot	49.4689	0.818559						Stalder et al. (2020)
Frontal Cordillera	14NC54_Ap1	1732	Felsic Intrusive (234 Ma K-Ar7)	references in Stalder et al. (2020 SI)	Single grain aliquot	8.88868	0.280064	12.4892		3	69.8176	28.1861	Stalder et al. (2020)
	14NC54_Ap2				Single grain aliquot	12.396	0.223779						Stalder et al. (2020)
	14NC54_Ap3				Single grain aliquot	16.1829	0.307203						Stalder et al. (2020)
Frontal Cordillera	14NC56_Ap1	2386	Felsic Intrusive (234 Ma K-Ar7)	references in Stalder et al. (2020 SI)	Single grain aliquot	58.0086	1.58614	53.7245		3	69.7596	28.1155	Stalder et al. (2020)
	14NC56_Ap2				Single grain aliquot	50.6742	1.41232						Stalder et al. (2020)
	14NC56_Ap3				Single grain aliquot	52.4908	1.44787						Stalder et al. (2020)
Frontal Cordillera	14NC57_Ap1	3416	Felsic Intrusive (234 Ma K-Ar7)	references in Stalder et al. (2020 SI)	Single grain aliquot	35.6292	0.502757	36.079		3	69.7747	28.1043	Stalder et al. (2020)
	14NC57_Ap2				Single grain aliquot	36.7568	0.564426						Stalder et al. (2020)
	14NC57_Ap3				Single grain aliquot	35.851	0.505086						Stalder et al. (2020)
Frontal Cordillera	14NC58_Ap1	3641	Felsic Intrusive (234 Ma K-Ar7)	references in Stalder et al. (2020 SI)	Single grain aliquot	39.6444	1.00411	36.9387		3	69.785	28.1041	Stalder et al. (2020)
	14NC58_Ap2				Single grain aliquot	35.819	0.79812						Stalder et al. (2020)
	14NC58_Ap3				Single grain aliquot	35.3528	0.811328						Stalder et al. (2020)
Frontal Cordillera	14NC48_Ap1	1704	Granite, deformed (Carb. - Perm.7)	references in Stalder et al. (2020 SI)	Single grain aliquot	22.8367	0.310705	22.8399		3	69.8065	27.9564	Stalder et al. (2020)
	14NC48_Ap2				Single grain aliquot	28.17	0.446153						Stalder et al. (2020)
	14NC48_Ap3				Single grain aliquot	17.5129	0.343012						Stalder et al. (2020)
Main Cordillera	14NC52_Ap1	918	Felsic Intrusive (61.8 Ma K-Ar11,12)	references in Stalder et al. (2020 SI)	Single grain aliquot	28.0866	0.433493	30.2453		3	70.126	27.822	Stalder et al. (2020)
	14NC52_Ap2				Single grain aliquot	27.4722	0.428863						Stalder et al. (2020)
	14NC52_Ap3				Single grain aliquot	35.177	0.481164						Stalder et al. (2020)
Main Cordillera	14NC47_Ap1	2436	Porphyry (42.1 Ma K-Ar12)	references in Stalder et al. (2020 SI)	Single grain aliquot	28.4781	0.367737	27.0129		3	69.7676	27.6716	Stalder et al. (2020)
	14NC47_Ap2				Single grain aliquot	25.7518	0.428742						Stalder et al. (2020)
	14NC47_Ap3				Single grain aliquot	26.809	0.407174						Stalder et al. (2020)
Main Cordillera	14NC45_Ap1	984	Felsic Intrusive (60.6 Ar-Ar11)	references in Stalder et al. (2020 SI)	Single grain aliquot	34.8118	1.02593	32.3926		3	70.0902	27.5942	Stalder et al. (2020)
	14NC45_Ap2				Single grain aliquot	32.4057	0.953389						Stalder et al. (2020)
	14NC45_Ap3				Single grain aliquot	29.9602	0.880395						Stalder et al. (2020)
Main Cordillera	14NC66_Ap1	2739	Felsic Intrusive (Carb.-Perm14)	references in Stalder et al. (2020 SI)	Single grain aliquot	25.4089	0.467939	24.7391		3	69.6554	27.4836	Stalder et al. (2020)
	14NC66_Ap2				Single grain aliquot	24.4722	0.3823						Stalder et al. (2020)
	14NC66_Ap3				Single grain aliquot	24.3362	0.400556						Stalder et al. (2020)
Main Cordillera	14NC65_Ap1	3128	Felsic Intrusive (Carb.-Perm14)	references in Stalder et al. (2020 SI)	Single grain aliquot	32.4503	0.870314	35.1903		3	69.6773	27.4273	Stalder et al. (2020)
	14NC65_Ap2				Single grain aliquot	36.2146	0.973376						Stalder et al. (2020)
	14NC65_Ap3				Single grain aliquot	36.9061	0.957712						Stalder et al. (2020)
Main Cordillera	14NC59_Ap1	929	Porphyric diorite (83 ± 6 Ma K-Ar13)	references in Stalder et al. (2020 SI)	Single grain aliquot	27.2548	1.78501	36.4042		3	70.1312	27.4269	Stalder et al. (2020)	High He error
	14NC59_Ap2				Single grain aliquot	42.2243	0.738799						Stalder et al. (2020)
	14NC59_Ap3				Single grain aliquot	39.7334	0.95109						Stalder et al. (2020)
Main Cordillera	14NC61_Ap1	1363	Felsic Intrusive (60.4 Ma K-Ar12)	references in Stalder et al. (2020 SI)	Single grain aliquot	44.4927	0.603021	43.4025		3	69.9667	27.4142	Stalder et al. (2020)
	14NC61_Ap2				Single grain aliquot	42.4754	0.588095						Stalder et al. (2020)
	14NC61_Ap3				Single grain aliquot	43.2393	0.637847						Stalder et al. (2020)
Main Cordillera	14NC63_Ap1	2728	Felsic Intrusive (Carb.-Perm14)	references in Stalder et al. (2020 SI)	Single grain aliquot	35.1935	0.529328	35.5016		3	69.679	27.3601	Stalder et al. (2020)
	14NC63_Ap2				Single grain aliquot	35.3094	0.641923						Stalder et al. (2020)
	14NC63_Ap3				Single grain aliquot	36.0019	0.464645						Stalder et al. (2020)
Coastal Cordillera	14NC81_Ap1	831	Felsic Intrusion (103 Ma K-Ar13)	references in Stalder et al. (2020 SI)	Single grain aliquot	50.1263	0.800353	49.3963		3	70.3558	27.2119	Stalder et al. (2020)
	14NC81_Ap2				Single grain aliquot	47.2709	0.743179						Stalder et al. (2020)
	14NC81_Ap3				Single grain aliquot	50.7917	0.790395						Stalder et al. (2020)
Main Cordillera	14NC98_Ap1	2738	Porphyry (Eocene14)	references in Stalder et al. (2020 SI)	Single grain aliquot	33.709	0.696323	33.598		3	69.5536	27.1193	Stalder et al. (2020)
	14NC98_Ap2				Single grain aliquot	29.6994	0.567075						Stalder et al. (2020)
	14NC98_Ap3				Single grain aliquot	37.3856	1.10584						Stalder et al. (2020)
Main Cordillera	14NC70_Ap1	1724	Porphyry (60.6 Ma K-Ar12)	references in Stalder et al. (2020 SI)	Single grain aliquot	34.432	0.487545	40.9173		3	69.9519	27.1002	Stalder et al. (2020)
	14NC70_Ap2				Single grain aliquot	42.1245	0.581316						Stalder et al. (2020)
	14NC70_Ap3				Single grain aliquot	46.1953	0.611484						Stalder et al. (2020)
Frontal Cordillera	14NC01_Ap1	1460	Felsic Intrusive (288.2 Ma U-Pb1)	references in Stalder et al. (2020 SI)	Single grain aliquot	22.6286	0.406363	19.3165		3	70.3685	29.8344	Stalder et al. (2020)
	14NC01_Ap2				Single grain aliquot	19.2009	0.338785						Stalder et al. (2020)
	14NC01_Ap3				Single grain aliquot	16.12	0.36778						Stalder et al. (2020)
Frontal Cordillera	14NC03_Ap1	1057	Felsic Intrusive (291.2 Ma U-Pb1)	references in Stalder et al. (2020 SI)	Single grain aliquot	18.1506	0.566186	14.8344		3	70.4994	29.8538	Stalder et al. (2020)
	14NC03_Ap2				Single grain aliquot	16.3108	0.407127						Stalder et al. (2020)
	14NC03_Ap3				Single grain aliquot	10.0418	0.735948						Stalder et al. (2020)
Frontal Cordillera	14NC05_Ap1	976	Felsic Intrusive (291.2 Ma U-Pb1)	references in Stalder et al. (2020 SI)	Single grain aliquot	17.3976	0.369426	16.5743		3	70.519	30.0179	Stalder et al. (2020)
	14NC05_Ap2				Single grain aliquot	19.3523	0.412567						Stalder et al. (2020)
	14NC05_Ap3				Single grain aliquot	12.9731	0.479442						Stalder et al. (2020)
Main Cordillera	14NC06_Ap1	732	Felsic Intrusive (62.4 Ma2)	references in Stalder et al. (2020 SI)	Single grain aliquot	10.4336	0.181451	12.1091		3	70.6309	30.0259	Stalder et al. (2020)
	14NC06_Ap2				Single grain aliquot	12.0419	0.204611						Stalder et al. (2020)
	14NC06_Ap3				Single grain aliquot	13.8517	0.233321						Stalder et al. (2020)
Coastal Cordillera	14NC08_Ap1	212	Felsic Intrusive (95 Ma K-Ar3)	references in Stalder et al. (2020 SI)	Single grain aliquot	37.612	1.32495	39.4489		3	71.0659	29.9828	Stalder et al. (2020)
	14NC08_Ap2				Single grain aliquot	40.7275	1.43217						Stalder et al. (2020)
	14NC08_Ap3				Single grain aliquot	40.0073	1.41391						Stalder et al. (2020)
Coastal Cordillera	14NC10_Ap1	950	Felsic Intrusive (89-109.5 Ma K-Ar3)	references in Stalder et al. (2020 SI)	Single grain aliquot	32.5692	0.444544	29.9169		3	70.9763	29.6486	Stalder et al. (2020)
	14NC10_Ap2				Single grain aliquot	24.3022	0.353091						Stalder et al. (2020)
	14NC10_Ap3				Single grain aliquot	32.8792	0.539246						Stalder et al. (2020)
Main Cordillera	14NC12_Ap1	1875	Felsic Intrusive (48 - 55.6 Ma K-Ar4)	references in Stalder et al. (2020 SI)	Single grain aliquot	17.4936	0.441874	15.513		3	70.6661	29.749	Stalder et al. (2020)
	14NC12_Ap2				Single grain aliquot	15.3553	0.325598						Stalder et al. (2020)
	14NC12_Ap3				Single grain aliquot	13.6901	0.324011						Stalder et al. (2020)
Frontal Cordillera	14NC14_Ap2	1599	Felsic Intrusive (288.2 Ma U-Pb1)	references in Stalder et al. (2020 SI)	Single grain aliquot	16.116	0.486876	20.2888		2	70.2627	29.9766	Stalder et al. (2020)
	14NC14_Ap3				Single grain aliquot	24.4616	0.500711						Stalder et al. (2020)
Frontal Cordillera	14NC15_Ap1	1389	Felsic Intrusive (289.7 Ma U-Pb1)	references in Stalder et al. (2020 SI)	Single grain aliquot	26.0318	0.420023	26.2899		3	70.4905	30.1639	Stalder et al. (2020)
	14NC15_Ap2				Single grain aliquot	24.1284	0.393135						Stalder et al. (2020)
	14NC15_Ap3				Single grain aliquot	28.7097	0.449822						Stalder et al. (2020)
Main Cordillera	14NC18_Ap1	2015	Felsic Intrusive (42.4 Ma K-Ar2)	references in Stalder et al. (2020 SI)	Single grain aliquot	11.5442	0.259496	17.8711		3	70.6449	30.2173	Stalder et al. (2020)
	14NC18_Ap2				Single grain aliquot	20.2921	0.340736						Stalder et al. (2020)
	14NC18_Ap3				Single grain aliquot	21.7771	0.369334						Stalder et al. (2020)
Main Cordillera	Clin2_Ap1	960	Granite (79 - 80 Ma K-Ar19)	references in Stalder et al. (2020 SI)	Single grain aliquot	19.1815	0.414539	16.9356		5	70.7968	32.104	Stalder et al. (2020)
	Clin2_Ap2				Single grain aliquot	18.807	0.768293						Stalder et al. (2020)
	Clin2_Ap3				Single grain aliquot	13.0602	0.546832						Stalder et al. (2020)
	Clin2_Ap4				Single grain aliquot	23.132	0.779485						Stalder et al. (2020)
	Clin2_Ap5				Single grain aliquot	10.4972	0.356015						Stalder et al. (2020)
Main Cordillera	Clin3_Ap1	1229	Granite (45.5 -47.2 Ma K-Ar19)	references in Stalder et al. (2020 SI)	Single grain aliquot	26.6715	0.593627	23.1358		5	70.7061	32.2322	Stalder et al. (2020)
	Clin3_Ap2				Single grain aliquot	5.56086	0.385321						Stalder et al. (2020)
	Clin3_Ap3				Single grain aliquot	25.0426	0.502382						Stalder et al. (2020)
	Clin3_Ap4				Single grain aliquot	13.1645	0.325034						Stalder et al. (2020)
	Clin3_Ap5				Single grain aliquot	45.2394	0.803573						Stalder et al. (2020)
Coastal Cordillera	Clin4_Ap1	524	Granite (86 ± 3 Ma K-Ar19)	references in Stalder et al. (2020 SI)	Single grain aliquot	20.0096	0.330624	26.3226		5	70.9513	32.2572	Stalder et al. (2020)
	Clin4_Ap2				Single grain aliquot	22.5395	0.273335						Stalder et al. (2020)
	Clin4_Ap3				Single grain aliquot	31.837	0.401477						Stalder et al. (2020)
	Clin4_Ap4				Single grain aliquot	29.2008	0.480815						Stalder et al. (2020)
	Clin4_Ap5				Single grain aliquot	28.0263	0.529151						Stalder et al. (2020)
Coastal Cordillera	Clin5_Ap1	306	Granite (123 Ma U-Pb19)	references in Stalder et al. (2020 SI)	Single grain aliquot	33.6516	0.829934	35.2244		5	71.067	32.3356	Stalder et al. (2020)
	Clin5_Ap3				Single grain aliquot	42.555	1.02801						Stalder et al. (2020)
	Clin5_Ap4				Single grain aliquot	34.7921	0.777507						Stalder et al. (2020)
	Clin5_Ap5				Single grain aliquot	28.1129	0.638915						Stalder et al. (2020)
	Clin5_Ap6				Single grain aliquot	37.0102	0.826102						Stalder et al. (2020)
Main Cordillera	Clin6_Ap1	508	Granite (109 ± 10 Ma U-Pb20)	references in Stalder et al. (2020 SI)	Single grain aliquot	37.2832	0.478586	35.4955		5	70.9748	31.7836	Stalder et al. (2020)
	Clin6_Ap2				Single grain aliquot	43.7564	0.592922						Stalder et al. (2020)
	Clin6_Ap4				Single grain aliquot	20.361	0.445755						Stalder et al. (2020)
	Clin6_Ap5				Single grain aliquot	34.679	0.43888						Stalder et al. (2020)
	Clin6_Ap6				Single grain aliquot	41.3978	0.611911						Stalder et al. (2020)
Main Cordillera	Clin10A_Ap1	1114	Granite (64 ± 10 Ma U-Pb20)	references in Stalder et al. (2020 SI)	Single grain aliquot	10.9069	0.44081	18.8815		5	70.7956	31.7075	Stalder et al. (2020)
	Clin10A_Ap2				Single grain aliquot	28.0765	0.343376						Stalder et al. (2020)
	Clin10A_Ap3				Single grain aliquot	20.8525	0.430949						Stalder et al. (2020)
	Clin10A_Ap4				Single grain aliquot	18.9331	0.268175						Stalder et al. (2020)
	Clin10A_Ap5				Single grain aliquot	15.6387	0.387373						Stalder et al. (2020)
Main Cordillera	Clin10B_Ap1	1392	Granite (64 ± 10 Ma U-Pb20)	references in Stalder et al. (2020 SI)	Single grain aliquot	24.8036	0.358068	25.0398		5	70.8169	31.7075	Stalder et al. (2020)
	Clin10B_Ap2				Single grain aliquot	29.0232	0.414008						Stalder et al. (2020)
	Clin10B_Ap3				Single grain aliquot	25.8825	0.361828						Stalder et al. (2020)
	Clin10B_Ap4				Single grain aliquot	25.8319	0.550316						Stalder et al. (2020)
	Clin10B_Ap5				Single grain aliquot	19.658	0.419424						Stalder et al. (2020)
Main Cordillera	Clin10D_Ap1	2065	Granite (64 ± 10 Ma U-Pb20)	references in Stalder et al. (2020 SI)	Single grain aliquot	14.9478	0.320298	15.4537		4	70.8179	31.6685	Stalder et al. (2020)
	Clin10D_Ap2				Single grain aliquot	17.912	0.751375						Stalder et al. (2020)
	Clin10D_Ap4				Single grain aliquot	17.812	0.486698						Stalder et al. (2020)
	Clin10D_Ap5				Single grain aliquot	11.143	0.215162						Stalder et al. (2020)
Main Cordillera	Clin10E_Ap1	2259	Granite (64 ± 10 Ma U-Pb20)	references in Stalder et al. (2020 SI)	Single grain aliquot	31.4224	0.799329	29.1729		3	70.8159	31.6628	Stalder et al. (2020)
	Clin10E_Ap2				Single grain aliquot	15.4396	0.894052						Stalder et al. (2020)	Low U
	Clin10E_Ap3				Single grain aliquot	33.2467	0.558498						Stalder et al. (2020)
	Clin10E_Ap4				Single grain aliquot	22.8496	0.670625						Stalder et al. (2020)
	Clin10E_Ap5				Single grain aliquot	7.21582	0.686854						Stalder et al. (2020)	High He error, younger than surrounding ages
Main Cordillera	Clin12A_Ap2	1062	Granite (55.4 - 60 Ma K-Ar19)	references in Stalder et al. (2020 SI)	Single grain aliquot	5.77801	0.507991	3.91224		4	70.6969	32.3202	Stalder et al. (2020)
	Clin12A_Ap3				Single grain aliquot	2.20431	0.119965						Stalder et al. (2020)
	Clin12A_Ap4				Single grain aliquot	2.98107	0.338189						Stalder et al. (2020)
	Clin12A_Ap5				Single grain aliquot	4.68558	0.444616						Stalder et al. (2020)
Main Cordillera	Clin12B_Ap1	1470	Granite (55.4 - 60 Ma K-Ar19)	references in Stalder et al. (2020 SI)	Single grain aliquot	9.37652	0.400907	9.59459		3	70.7014	32.3084	Stalder et al. (2020)
	Clin12B_Ap2				Single grain aliquot	9.55956	0.56002						Stalder et al. (2020)
	Clin12B_Ap3				Single grain aliquot	9.84769	0.690605						Stalder et al. (2020)
Main Cordillera	Clin12C_Ap1	1858	Granite (55.4 - 60 Ma K-Ar19)	references in Stalder et al. (2020 SI)	Single grain aliquot	17.0041	0.403366	25.4242		4	70.7086	32.2971	Stalder et al. (2020)
	Clin12C_Ap2				Single grain aliquot	28.3778	0.693561						Stalder et al. (2020)
	Clin12C_Ap3				Single grain aliquot	33.2473	0.646103						Stalder et al. (2020)
	Clin12C_Ap4				Single grain aliquot	23.0678	0.555224						Stalder et al. (2020)
	Clin12C_Ap5				Single grain aliquot	85.4762	1.78669						Stalder et al. (2020)	He injection
Main Cordillera	Clin12D_Ap1	2267	Granite (55.4 - 60 Ma K-Ar19)	references in Stalder et al. (2020 SI)	Single grain aliquot	18.5393	0.436105	18.4355		4	70.7192	32.288	Stalder et al. (2020)
	Clin12D_Ap2				Single grain aliquot	34.312	0.734374						Stalder et al. (2020)	He injection
	Clin12D_Ap3				Single grain aliquot	14.2978	0.47881						Stalder et al. (2020)
	Clin12D_Ap4				Single grain aliquot	19.3346	0.426036						Stalder et al. (2020)
	Clin12D_Ap5				Single grain aliquot	21.5704	0.394551						Stalder et al. (2020)
Main Cordillera	Clin12E_Ap1	2645	Granite (55.4 - 60 Ma K-Ar19)	references in Stalder et al. (2020 SI)	Single grain aliquot	22.3587	0.998046	31.8107		5	70.721	32.2808	Stalder et al. (2020)
	Clin12E_Ap2				Single grain aliquot	13.8588	0.52765						Stalder et al. (2020)
	Clin12E_Ap3				Single grain aliquot	50.3726	1.11858						Stalder et al. (2020)
	Clin12E_Ap4				Single grain aliquot	35.486	0.754801						Stalder et al. (2020)
	Clin12E_Ap5				Single grain aliquot	36.9777	0.792561						Stalder et al. (2020)
Main Cordillera	Clin15_Ap1	1160	Granite (19.8 ± 0.5 Ma K-Ar21)	references in Stalder et al. (2020 SI)	Single grain aliquot	6.60221	0.175953	4.98579		4	70.3804	32.8859	Stalder et al. (2020)
	Clin15_Ap2				Single grain aliquot	4.51824	0.361896						Stalder et al. (2020)
	Clin15_Ap3				Single grain aliquot	4.70288	0.686205						Stalder et al. (2020)
	Clin15_Ap4				Single grain aliquot	4.11982	0.11828						Stalder et al. (2020)
Main Cordillera	Clin16A_Ap1	1116	Granite (63.7 ± 7 Ma U-Pb19)	references in Stalder et al. (2020 SI)	Single grain aliquot	4.72584	0.241267	4.39349		3	70.6215	32.5234	Stalder et al. (2020)
	Clin16A_Ap3				Single grain aliquot	4.48978	0.21706						Stalder et al. (2020)
	Clin16A_Ap4				Single grain aliquot	3.96484	0.114774						Stalder et al. (2020)
Main Cordillera	Clin16B_Ap1	1515	Granite (63.7 ± 7 Ma U-Pb19)	references in Stalder et al. (2020 SI)	Single grain aliquot	19.9218	0.349385	21.8436		5	70.6023	32.5318	Stalder et al. (2020)
	Clin16B_Ap2				Single grain aliquot	27.8858	0.393721						Stalder et al. (2020)
	Clin16B_Ap3				Single grain aliquot	23.8761	0.423186						Stalder et al. (2020)
	Clin16B_Ap4				Single grain aliquot	19.4163	1.10472						Stalder et al. (2020)
	Clin16B_Ap5				Single grain aliquot	18.1178	0.498355						Stalder et al. (2020)
Main Cordillera	Clin16C_Ap1	1908	Granite (63.7 ± 7 Ma U-Pb19)	references in Stalder et al. (2020 SI)	Single grain aliquot	14.3239	0.379879	19.956		5	70.5969	32.54	Stalder et al. (2020)
	Clin16C_Ap2				Single grain aliquot	20.6393	0.35972						Stalder et al. (2020)
	Clin16C_Ap3				Single grain aliquot	17.4886	0.285924						Stalder et al. (2020)
	Clin16C_Ap4				Single grain aliquot	22.1173	0.323253						Stalder et al. (2020)
	Clin16C_Ap5				Single grain aliquot	25.2109	0.533929						Stalder et al. (2020)
Main Cordillera	Clin16D_Ap3	2260	Granite (63.7 ± 7 Ma U-Pb19)	references in Stalder et al. (2020 SI)	Single grain aliquot	11.2541	0.575043	18.0725		3	70.5928	32.5447	Stalder et al. (2020)
	Clin16D_Ap4				Single grain aliquot	17.6262	0.768291						Stalder et al. (2020)
	Clin16D_Ap6				Single grain aliquot	25.3374	0.786685						Stalder et al. (2020)
Main Cordillera	Clin16E_Ap1	2474	Granite (63.7 ± 7 Ma U-Pb19)	references in Stalder et al. (2020 SI)	Single grain aliquot	9.39922	0.692444	10.7251		4	70.592	32.5481	Stalder et al. (2020)
	Clin16E_Ap3				Single grain aliquot	8.95048	0.676712						Stalder et al. (2020)
	Clin16E_Ap4				Single grain aliquot	11.1074	0.461163						Stalder et al. (2020)
	Clin16E_Ap5				Single grain aliquot	13.4433	1.3983						Stalder et al. (2020)
Sierras Pampeanas: Pie de Palo	APM 09-09a1		Basement (Proterozoic)	Bense et al., 2013 & references therein	Single grain aliquot	1.3	1.2	3.4	1.5	3	68.2292	31.4898	Lobens et al., 2013
	APM 09-09a3				Single grain aliquot	3.5	1.3						Lobens et al., 2013
	APM 09-09a4				Single grain aliquot	5.4	2						Lobens et al., 2013
Sierras Pampeanas: San Francisco del Monte de Oro	APM 51-08 schist	638	Basement (Proterozoic)	Bense et al., 2013 & references therein	Single grain aliquot	20.2	5.2	21.9	5.3	2	66.922	32.8667	Bense et al., 2013
	APM 51-08 schist				Single grain aliquot	23.6	5.5						Bense et al., 2013
Sierras Pampeanas: Sierra de Valle Fertíl	APM 16-09 amphibolite	636	Basement (Proterozoic)	Bense et al., 2013 & references therein	Single grain aliquot	6.2	0.6	5.1	0.5	3	67.3654	31.4489	Bense et al., 2013
	APM 16-09 amphibolite				Single grain aliquot	4.4	0.3						Bense et al., 2013
	APM 16-09 amphibolite				Single grain aliquot	4.9	0.6						Bense et al., 2013
Precordillera: Pachaco basin PA01 (ss)	aPA01-1	1260	23–24 Ma	Levina et al., 2014	Single grain aliquot	8.15642	0.489385	11.5	4.2	6	69.0811	31.3351	Levina et al., 2014
	aPA01-2				Single grain aliquot	12.5989	0.755933						Levina et al., 2014
	aPA01-3				Single grain aliquot	6.48643	0.389186						Levina et al., 2014
	aPA01-4				Single grain aliquot	16.545	0.992701						Levina et al., 2014
	aPA01-5*				Single grain aliquot	3.45484	0.20729						Levina et al., 2014	Outlier / low He
	aPA01-6				Single grain aliquot	15.8897	0.953385						Levina et al., 2014
	aPA01-7				Single grain aliquot	9.12975	0.547785						Levina et al., 2014
Precordillera: Pachaco basin PA02 (ss)	aPAU02-1	1441	22.5–25 Ma	Levina et al., 2014	Single grain aliquot	14.6176	0.877057	15.4	4.2	5	69.087	31.301	Levina et al., 2014
	aPAU02-2				Single grain aliquot	21.5257	1.29154						Levina et al., 2014
	aPAU02-3*				Single grain aliquot	4.33351	0.26001						Levina et al., 2014	Outlier / low He
	aPAU02-4*				Single grain aliquot	37.4768	2.24861						Levina et al., 2014	Detrital (unreset post-deposition)
	aPAU02-5				Single grain aliquot	11.9565	0.717391						Levina et al., 2014
	aPAU02-6				Single grain aliquot	13.5362	0.812173						Levina et al., 2014
Precordillera: Pachaco basin PAU04 (ss)	aPAU04-1	1557	19–21 Ma	Levina et al., 2014	Single grain aliquot	9.35121	0.561072	9.1	1.9	3	69.0974	31.3577	Levina et al., 2014
	aPAU04-2*				Single grain aliquot	18.0205	1.08123						Levina et al., 2014	Outlier
	aPAU04-3*				Single grain aliquot	16.2091	0.972545						Levina et al., 2014	Outlier
	aPAU04-4*				Single grain aliquot	5.51683	0.33101						Levina et al., 2014	Outlier
	aPAU04-5				Single grain aliquot	7.07722	0.424633						Levina et al., 2014
	aPAU04-6				Single grain aliquot	10.9069	0.654416						Levina et al., 2014
Precordillera: Pachaco basin PAU11 (ss)	aPAU11-1	1658	14–16 Ma	Levina et al., 2014	Single grain aliquot	9.68784	0.58127	10.2	1.7	6	69.0974	31.3577	Levina et al., 2014
	aPAU11-2*				Single grain aliquot	20.3115	1.21869						Levina et al., 2014	Detrital (unreset post-deposition)
	aPAU11-3				Single grain aliquot	13.1748	0.790488						Levina et al., 2014
	aPAU11-4				Single grain aliquot	11.0758	0.66455						Levina et al., 2014
	aPAU11-5				Single grain aliquot	8.7679	0.526074						Levina et al., 2014
	aPAU11-6				Single grain aliquot	9.97672	0.598603						Levina et al., 2014
	aPAU11-7*				Single grain aliquot	91.4402	5.48641						Levina et al., 2014	Detrital (unreset post-deposition)
	aPAU11-8				Single grain aliquot	8.59878	0.515927						Levina et al., 2014
Precordillera: Pachaco basin PA01 (ss)	aPAU01-10	1449	23–24 Ma	Levina et al., 2014	triple grain Ap	9.40842	0.564505	12.4	2.9	4	69.0811	31.3351	Levina et al., 2014
	aPAU01-11				triple grain Ap	14.3546	0.861276						Levina et al., 2014
	aPAU01-12				triple grain Ap	10.4285	0.625709						Levina et al., 2014
	aPAU01-13				triple grain Ap	15.3589	0.921536						Levina et al., 2014
Precordillera: Pachaco basin PA02 (ss)	aPAU02-10	1441	22.5–25 Ma	Levina et al., 2014	triple grain Ap	9.54488	0.572693	12	2.1	3	69.087	31.301	Levina et al., 2014
	aPAU02-11				triple grain Ap	12.7905	0.767431						Levina et al., 2014
	aPAU02-12				triple grain Ap	13.5668	0.814005						Levina et al., 2014
Precordillera: Pachaco basin PA04 (ss)	aPAU04-10	1557	19–21 Ma	Levina et al., 2014	triple grain Ap	7.41255	0.444753	8.5	1.3	3	69.0974	31.3577	Levina et al., 2014
	aPAU04-11				triple grain Ap	9.95409	0.597245						Levina et al., 2014
	aPAU04-12				triple grain Ap	8.03283	0.48197						Levina et al., 2014
Precordillera: Pachaco basin PA11 (ss)	aPAU11-11	1658	14–16 Ma	Levina et al., 2014	triple grain Ap	9.78018	0.586811	8.8	1.1	3	69.0974	31.3577	Levina et al., 2014
	aPAU11-12				triple grain Ap	7.56141	0.453684						Levina et al., 2014
	aPAU11-13				triple grain Ap	9.00759	0.540455						Levina et al., 2014
Precordillera: Talacasto basin TAL06 (ss)	aTAL06-1	1520	24–28 Ma	Levina et al., 2014	Single grain aliquot	12.5	0.750184	11.8	2.5	3	68.8038	30.9891	Levina et al., 2014
	aTAL06-2*				Single grain aliquot	59.8828	3.59297						Levina et al., 2014	Detrital (unreset post-deposition)
	aTAL06-3*				Single grain aliquot	3.8823	0.232938						Levina et al., 2014	Outlier / low He
	aTAL06-4				Single grain aliquot	8.95166	0.5371						Levina et al., 2014
	aTAL06-5				Single grain aliquot	13.8431	0.830588						Levina et al., 2014
	aTAL06-6*				Single grain aliquot	31.29	1.8774						Levina et al., 2014	Detrital (unreset post-deposition)
Precordillera: Talacasto basin TAL06 (ss)	aTAL06-10	1520	24–28 Ma	Levina et al., 2014	triple grain Ap	17.4412	1.04647	16.8	0.6	3	68.8038	30.9891	Levina et al., 2014
	aTAL06-11				triple grain Ap	16.1469	0.968815						Levina et al., 2014
	aTAL06-12				triple grain Ap	16.8873	1.01324						Levina et al., 2014
Precordillera: Talacasto basin TAL09 (ss)	aTAL09-10	1543	23–25 Ma	Levina et al., 2014	triple grain Ap	12.0162	0.720973	12.6	1.4	4	68.8114	30.9898	Levina et al., 2014
	aTAL09-11				triple grain Ap	12.0588	0.723526						Levina et al., 2014
	aTAL09-12				triple grain Ap	11.7526	0.705157						Levina et al., 2014
	aTAL09-13				triple grain Ap	14.6521	0.879126						Levina et al., 2014
Precordillera: Talacasto basin TAL14 (ss)	aTAL14-10	1696	14–15 Ma	Levina et al., 2014	triple grain Ap	11.1005	0.666029	11.4	0.6	3	68.8041	30.9241	Levina et al., 2014
	aTAL14-11				triple grain Ap	11.0991	0.665943						Levina et al., 2014
	aTAL14-12				triple grain Ap	12.1433	0.728599						Levina et al., 2014
	aTAL14-13*				triple grain Ap	17.9449	1.0767						Levina et al., 2014	Detrital (unreset post-deposition)
Precordillera: Talacasto basin TAL16 (ss)	aTAL16-10	1661	13.5–14.5 Ma	Levina et al., 2014	triple grain Ap	11.137	0.668219	10	0.8	4	68.8041	30.9241	Levina et al., 2014
	aTAL16-11				triple grain Ap	9.17466	0.55048						Levina et al., 2014
	aTAL16-12				triple grain Ap	9.70007	0.582004						Levina et al., 2014
	aTAL16-13				triple grain Ap	10.0458	0.602746						Levina et al., 2014
Precordillera: Albarracin basin QA05 (ss)	aQA05-1	1042	16–18 Ma	Levina et al., 2014	Single grain aliquot	13.8921	1.11137	12.4	1.9	3	68.8533	31.5344	Levina et al., 2014
	aQA05-2*				Single grain aliquot	4.11139	0.328911						Levina et al., 2014	Outlier / low He
	aQA05-3				Single grain aliquot	13.1325	1.0506						Levina et al., 2014
	aQA05-4*				Single grain aliquot	19.694	1.18164						Levina et al., 2014	Detrital (unreset post-deposition)
	aQA05-5*				Single grain aliquot	19.7646	1.18588						Levina et al., 2014	Detrital (unreset post-deposition)
	aQA05-6				Single grain aliquot	10.2921	0.617526						Levina et al., 2014
Precordillera: Albarracin basin QA20 (ss)	aQA20-1*	1125	8–9 Ma	Levina et al., 2014	Single grain aliquot	14.4227	0.865365	N/A			68.8625	31.5449	Levina et al., 2014	Detrital (unreset post-deposition)
	aQA20-2*				Single grain aliquot	9.28696	0.557217						Levina et al., 2014	Detrital (unreset post-deposition)
	aQA20-3*				Single grain aliquot	15.4132	0.924789						Levina et al., 2014	Detrital (unreset post-deposition)
	aQA20-4*				Single grain aliquot	9.34402	0.560641						Levina et al., 2014	Detrital (unreset post-deposition)
	aQA20-5*				Single grain aliquot	6.32522	0.379513						Levina et al., 2014	Detrital (unreset post-deposition)
	aQA20-6*				Single grain aliquot	18.3856	1.10314						Levina et al., 2014	Detrital (unreset post-deposition)
Precordillera: Albarracin basin QA05 (ss)	aQA05-10	1042	16–18 Ma	Levina et al., 2014	triple grain Ap	14.4815	0.868888	12.7309	3.30904	4	68.8533	31.5344	Levina et al., 2014
	aQA05-11				triple grain Ap	14.5601	0.873605						Levina et al., 2014
	aQA05-12				triple grain Ap	14.1058	0.846346						Levina et al., 2014
	aQA05-13				triple grain Ap	7.77625	0.466575						Levina et al., 2014
Precordillera: Albarracin basin QA22 (ss)	aQA22-10	1057	14.5–15.5 Ma	Levina et al., 2014	triple grain Ap	9.93026	0.595816	9.9	0.4	3	68.8625	31.5449	Levina et al., 2014
	aQA22-11				triple grain Ap	9.50668	0.570401						Levina et al., 2014
	aQA22-12				triple grain Ap	10.2832	0.61699						Levina et al., 2014
Sierras Pampeanas: Sierra de Valle Fertíl (Pz sedimentary cover)	12-SVF-02 ap1	898	Carboniferous	Ortiz et al., 2015 & references therein	Single grain aliquot	2.9	0.2	4.7	0.5		68.0319	30.1425	Ortiz et al., 2015
	12-SVF-02 ap4				Single grain aliquot	5.4	0.1						Ortiz et al., 2015
Sierras Pampeanas: Sierra de Valle Fertíl (Pz sedimentary cover)	12-SVF-11 ap2	1374	Triassic	Ortiz et al., 2015 & references therein	Single grain aliquot	2.2	0.2	2.2	0.4		67.8416	30.1631	Ortiz et al., 2015
	12-SVF-11 ap3				Single grain aliquot	2.2	0.1						Ortiz et al., 2015
Precordillera: sedimentary rock	RLF-25 1		17.3 +/- 0.4 Ma	Stevens-Goddard and Carrapa, 2018	Single grain aliquot	5.7	0.1	4.825		4	68.6442	29.3756	Stevens-Goddard and Carrapa, 2018
	RLF-25 2				Single grain aliquot	3.4	0.1						Stevens-Goddard and Carrapa, 2018
	RLF-25 3				Single grain aliquot	4.5	0.6						Stevens-Goddard and Carrapa, 2018
	RLF-25 4				Single grain aliquot	27	0.5						Stevens-Goddard and Carrapa, 2018	Detrital (unreset post-deposition)
	RLF-25 5				Single grain aliquot	5.7	0.6						Stevens-Goddard and Carrapa, 2018
Precordillera: sedimentary rock	RLF2-610 1		14.2 +/- 0.2 Ma	Stevens-Goddard and Carrapa, 2018	Single grain aliquot	114.2	1.9	N/A			68.6658	29.3814	Stevens-Goddard and Carrapa, 2018	Detrital (unreset post-deposition)
	RLF2-610 2				Single grain aliquot	17	0.3						Stevens-Goddard and Carrapa, 2018	Detrital (unreset post-deposition)
	RLF2-610 3				Single grain aliquot	33.6	0.6						Stevens-Goddard and Carrapa, 2018	Detrital (unreset post-deposition)
	RLF2-610 4				Single grain aliquot	14	0.3						Stevens-Goddard and Carrapa, 2018	Detrital (unreset post-deposition)
	RLF2-610 5				Single grain aliquot	7	0.2						Stevens-Goddard and Carrapa, 2018	Detrital (unreset post-deposition)
Precordillera/Sierras Pampeanas: sedimentary rock	VN3-2020 1		9.2 +/- 0.5 Ma	Stevens-Goddard and Carrapa, 2018	Single grain aliquot	4.3	0.2	5.02		5	68.2629	28.7342	Stevens-Goddard and Carrapa, 2018
	VN3-2020 2				Single grain aliquot	3.5	0.2						Stevens-Goddard and Carrapa, 2018
	VN3-2020 3				Single grain aliquot	5.8	0.4						Stevens-Goddard and Carrapa, 2018
	VN3-2020 4				Single grain aliquot	5	0.3						Stevens-Goddard and Carrapa, 2018
	VN3-2020 5				Single grain aliquot	6.5	0.4						Stevens-Goddard and Carrapa, 2018
Precordillera/Sierras Pampeanas: sedimentary rock	VN3-4032 1		9.3 +/-0.4 Ma	Stevens-Goddard and Carrapa, 2018	Single grain aliquot	3.1	0.3	3.475		4	68.2762	28.711	Stevens-Goddard and Carrapa, 2018
	VN3-4032 2				Single grain aliquot	2.9	0.2						Stevens-Goddard and Carrapa, 2018
	VN3-4032 3				Single grain aliquot	1.6	0.1						Stevens-Goddard and Carrapa, 2018
	VN3-4032 4				Single grain aliquot	6.3	0.2						Stevens-Goddard and Carrapa, 2018
	VN3-4032 5				Single grain aliquot	11.6	0.3						Stevens-Goddard and Carrapa, 2018	Detrital (unreset post-deposition)
Precordillera/Sierras Pampeanas: sedimentary rock	VH-01 1		18.6 +/- 0.4 Ma	Stevens-Goddard and Carrapa, 2018	Single grain aliquot	3.4	0.3	3.975		4	68.0522	28.3753	Stevens-Goddard and Carrapa, 2018
	VH-01 2				Single grain aliquot	3.2	0.1						Stevens-Goddard and Carrapa, 2018
	VH-01 3				Single grain aliquot	4.9	0.3						Stevens-Goddard and Carrapa, 2018
	VH-01 4				Single grain aliquot	8.1	1						Stevens-Goddard and Carrapa, 2018	Outlier
	VH-01 5				Single grain aliquot	4.4	0.4						Stevens-Goddard and Carrapa, 2018
Precordillera/Sierras Pampeanas: sedimentary rock	VH2-365 1		~13.8 +/- 1.7 Ma	Stevens-Goddard and Carrapa, 2018	Single grain aliquot	9.6	0.2	6		5	68.0611	28.3758	Stevens-Goddard and Carrapa, 2018
	VH2-365 2				Single grain aliquot	4.3	0.2						Stevens-Goddard and Carrapa, 2018
	VH2-365 3				Single grain aliquot	8.4	0.3						Stevens-Goddard and Carrapa, 2018
	VH2-365 4				Single grain aliquot	4.2	0.3						Stevens-Goddard and Carrapa, 2018
	VH2-365 5				Single grain aliquot	3.5	0.2						Stevens-Goddard and Carrapa, 2018
Precordillera/Sierras Pampeanas: sedimentary rock	TR1-10 1		~5–6 Ma	Stevens-Goddard and Carrapa, 2018 & references therein	Single grain aliquot	239	3.5	1.05		4	67.701	27.8754	Stevens-Goddard and Carrapa, 2018	Detrital (unreset post-deposition)
	TR1-10 2				Single grain aliquot	0.6	0.1						Stevens-Goddard and Carrapa, 2018
	TR1-10 3				Single grain aliquot	1.9	0.1						Stevens-Goddard and Carrapa, 2018
	TR1-10 4				Single grain aliquot	0.7	0						Stevens-Goddard and Carrapa, 2018
	TR1-10 5				Single grain aliquot	1	0.1						Stevens-Goddard and Carrapa, 2018
Sierras Pampeanas: Ischigualasto Fm; Sandstone	VFN-03-1	1500	Triassic Ichigualasto Fm (sandstone)	Ortiz et al., 2021 & references therein	Single grain aliquot	19.6	1.4	N/A			67.87	30.21	Ortiz et al., 2021	high dispersion
	VFN-03-2				Single grain aliquot	20.54	1.4						Ortiz et al., 2021	high dispersion
	VFN-03-3				Single grain aliquot	2.69	0.3						Ortiz et al., 2021	high dispersion
	VFN-03-4				Single grain aliquot	33.93	1.2						Ortiz et al., 2021	high dispersion
	VFN-03-5				Single grain aliquot	23.54	1.6						Ortiz et al., 2021	high dispersion
Sierras Pampeanas: Ischigualasto Fm; Sandstone	VNF-07-1	827	Triassic Ichigualasto Fm (sandstone)	Ortiz et al., 2021 & references therein	Single grain aliquot	4.56	0.4	5.96	0.42	5	68.02	30.27	Ortiz et al., 2021
	VNF-07-2				Single grain aliquot	4.09	0.6						Ortiz et al., 2021
	VNF-07-3				Single grain aliquot	8.18	0.4						Ortiz et al., 2021
	VNF-07-4				Single grain aliquot	10.5	0.5						Ortiz et al., 2021
	VNF-07-5				Single grain aliquot	5.14	0.5						Ortiz et al., 2021
Sierras Pampeanas: Valle Fertil complex granodiorite	QF-01-1	1613	Ordovician	Ortiz et al., 2021 & references therein	Single grain aliquot	7.14	0.2	6.97	0.87	5	67.87	30.26	Ortiz et al., 2021
	QF-01-2				Single grain aliquot	5.46	0.9						Ortiz et al., 2021
	QF-01-3				Single grain aliquot	6.43	0.3						Ortiz et al., 2021
	QF-01-4				Single grain aliquot	8.51	0.4						Ortiz et al., 2021
	QF-01-5				Single grain aliquot	7.31	0.8						Ortiz et al., 2021
Sierras Pampeanas: Valle Fertil complex granodiorite	QF-05-1	1556	Ordovician	Ortiz et al., 2021 & references therein	Single grain aliquot	21.29	0.8	N/A			67.85	30.24	Ortiz et al., 2021	high dispersion
	QF-05-2				Single grain aliquot	3.84	0.4						Ortiz et al., 2021	high dispersion
	QF-05-3				Single grain aliquot	5.92	0.6						Ortiz et al., 2021	high dispersion
	QF-05-4				Single grain aliquot	2.41	0.3						Ortiz et al., 2021	high dispersion
	QF-05-5				Single grain aliquot	11.06	0.5						Ortiz et al., 2021	high dispersion
Sierras Pampeanas: Valle Fertil complex tonalite	QR-01-1	1234	Ordovician	Ortiz et al., 2021 & references therein	Single grain aliquot	88.1	2.3	N/A			67.72	30.34	Ortiz et al., 2021	high dispersion
	QR-01-2				Single grain aliquot	38	1.1						Ortiz et al., 2021	high dispersion
	QR-01-3				Single grain aliquot	86	2.2						Ortiz et al., 2021	high dispersion
	QR-01-4				Single grain aliquot	92.4	3.1						Ortiz et al., 2021	high dispersion
	QR-01-5				Single grain aliquot	148.6	4.9						Ortiz et al., 2021	high dispersion
Sierras Pampeanas: Valle Fertil complex tonalite	QU-01-1	1037	Ordovician	Ortiz et al., 2021 & references therein	Single grain aliquot	104.91	4	N/A			67.61	30.61	Ortiz et al., 2021	high dispersion
	QU-01-2				Single grain aliquot	137.38	4.4						Ortiz et al., 2021	high dispersion
	QU-01-3				Single grain aliquot	14.51	1.2						Ortiz et al., 2021	high dispersion
	QU-01-4				Single grain aliquot	36.93	1.5						Ortiz et al., 2021	high dispersion
	QU-01-5				Single grain aliquot	44.29	1.9						Ortiz et al., 2021	high dispersion
Sierras Pampeanas: Valle Fertil complex diorite-tonalite	VFC-01-1	1661	Ordovician	Ortiz et al., 2021 & references therein	Single grain aliquot	9.14	0.3	N/A			67.63	30.71	Ortiz et al., 2021	high dispersion
	VFC-01-2				Single grain aliquot	13.32	0.6						Ortiz et al., 2021	high dispersion
	VFC-01-3				Single grain aliquot	10.45	0.6						Ortiz et al., 2021	high dispersion
	VFC-01-4				Single grain aliquot	24.43	1.1						Ortiz et al., 2021	high dispersion
	VFC-01-5				Single grain aliquot	14.73	0.7						Ortiz et al., 2021	high dispersion
Sierras Pampeanas: Valle Fertil complex granite	VFC-03-1	1323	Ordovician	Ortiz et al., 2021 & references therein	Single grain aliquot	96.58	2.9	N/A			67.63	30.71	Ortiz et al., 2021	high dispersion
	VFC-03-2				Single grain aliquot	52.76	1.7						Ortiz et al., 2021	high dispersion
	VFC-03-3				Single grain aliquot	57.75	1.7						Ortiz et al., 2021	high dispersion
	VFC-03-4				Single grain aliquot	36.16	1.3						Ortiz et al., 2021	high dispersion
	VFC-03-5				Single grain aliquot	28.07	1.1						Ortiz et al., 2021	high dispersion
Sierras Pampeanas: Valle Fertil complex granitic-migmatite	VCF-04-1	1011	Ordovician	Ortiz et al., 2021 & references therein	Single grain aliquot	75.13	3.5	N/A			67.58	30.71	Ortiz et al., 2021	high dispersion
	VCF-04-2				Single grain aliquot	27.47	1.3						Ortiz et al., 2021	high dispersion
	VCF-04-3				Single grain aliquot	25.39	1.3						Ortiz et al., 2021	high dispersion
	VCF-04-4				Single grain aliquot	18.08	0.9						Ortiz et al., 2021	high dispersion
	VCF-04-5				Single grain aliquot	29.28	1.2						Ortiz et al., 2021	high dispersion
Precordillera: Jas Juntas: Vinchina Formation sandstone	LJ02-1	1459	13.2 +/- 0.4 Ma	Mackaman-Lofland et al., 2022 & references therein	Single grain aliquot	7.24414	0.434648	7.56753		3	68.6368	29.3483	Mackaman-Lofland et al., 2022
	LJ02-2				Single grain aliquot	9.90034	0.59402						Mackaman-Lofland et al., 2022
	LJ02-3*				Single grain aliquot	24.5209	1.47125						Mackaman-Lofland et al., 2022
	LJ02-4				Single grain aliquot	5.5581	0.333486						Mackaman-Lofland et al., 2022
Precordillera: Las Juntas: Vinchina Formation sandstone	LJ04-1*	1496	15.8 +/- 0.6 Ma	Mackaman-Lofland et al., 2022 & references therein	Single grain aliquot	19.8947	1.19368	6.22723		3	68.6181	29.3554	Mackaman-Lofland et al., 2022
	LJ04-2				Single grain aliquot	5.68376	0.341025						Mackaman-Lofland et al., 2022
	LJ04-3*				Single grain aliquot	30.9664	1.85799						Mackaman-Lofland et al., 2022
	LJ04-4				Single grain aliquot	4.01274	0.240764						Mackaman-Lofland et al., 2022
	LJ04-5				Single grain aliquot	8.9852	0.539112						Mackaman-Lofland et al., 2022
Precordillera: Las Juntas: Vallecito Formation sandstone	LJ-05-1	1343	22.3 +/- 1.6 Ma	Mackaman-Lofland et al., 2022 & references therein	Single grain aliquot	3.63832	0.218299	4.99032		6	68.6064	29.3606	Mackaman-Lofland et al., 2022
	LJ-05-2				Single grain aliquot	5.33771	0.320263						Mackaman-Lofland et al., 2022
	LJ-05-3				Single grain aliquot	6.0895	0.36537						Mackaman-Lofland et al., 2022
	LJ-05-4				Single grain aliquot	4.02369	0.241422						Mackaman-Lofland et al., 2022
	LJ-05-6				Single grain aliquot	5.5593	0.333558						Mackaman-Lofland et al., 2022
	LJ-05-7				Single grain aliquot	5.29343	0.317606						Mackaman-Lofland et al., 2022
Precordillera: Las Juntas: Cerro Veladero granite	LJ10-1	1953	Carboniferous	Mackaman-Lofland et al., 2022 & references therein	Single grain aliquot	10.8	0.7	11.9		6	68.7186	29.1955	Mackaman-Lofland et al., 2022
	LJ10-2				Single grain aliquot	10.7	0.64						Mackaman-Lofland et al., 2022
	LJ10-3				Single grain aliquot	14	0.84						Mackaman-Lofland et al., 2022
	LJ10-4				Single grain aliquot	12.6	0.75						Mackaman-Lofland et al., 2022
	LJ10-5				Single grain aliquot	11.9	0.71						Mackaman-Lofland et al., 2022
	LJ10-6				Single grain aliquot	11.4	0.69						Mackaman-Lofland et al., 2022
Precordillera: Cerro Veladero granite (-29.163023°, -68.83789°)	PUN01-1	2800	Carboniferous	Mackaman-Lofland et al., 2022 & references therein	Single grain aliquot	8.36	0.5	10.74		4	68.8379	29.163	Mackaman-Lofland et al., 2022
	PUN01-2				Single grain aliquot	13.05	0.78						Mackaman-Lofland et al., 2022
	PUN01-3				Single grain aliquot	9.58	0.57						Mackaman-Lofland et al., 2022
	PUN01-5*				Single grain aliquot	22.83	1.37						Mackaman-Lofland et al., 2022	Outlier
	PUN01-6				Single grain aliquot	11.97	0.72						Mackaman-Lofland et al., 2022
Precordillera: Cienaga del Rio Huaco Formation sandstone	PUN04-1*	2463	Cretaceous	Mackaman-Lofland et al., 2022 & references therein	Single grain aliquot	42.39	2.54	10.05		2	68.7974	29.1708	Mackaman-Lofland et al., 2022	Outlier
	PUN04-2				Single grain aliquot	6.62	0.4						Mackaman-Lofland et al., 2022
	PUN04-3*				Single grain aliquot	92.63	5.56						Mackaman-Lofland et al., 2022	Outlier
	PUN04-4*				Single grain aliquot	38.12	2.29						Mackaman-Lofland et al., 2022	Outlier
	PUN04-5				Single grain aliquot	13.48	0.81						Mackaman-Lofland et al., 2022
Precordillera: Rio Jachal Formation sandstone	BRN02-2	1295	~16 Ma	Mackaman-Lofland et al., 2022 & references therein	Single grain aliquot	8.41	0.5	7.74667		3	68.6301	29.5558	Mackaman-Lofland et al., 2022
	BRN02-3				Single grain aliquot	6.98	0.42						Mackaman-Lofland et al., 2022
	BRN02-4				Single grain aliquot	7.85	0.47						Mackaman-Lofland et al., 2022
	BRN02-6*				Single grain aliquot	25.0135	1.50081						Mackaman-Lofland et al., 2022	Detrital (unreset post-deposition)
Precordillera: Panacan Formation sandstone	BRN04-1	1986	Permian	Mackaman-Lofland et al., 2022 & references therein	Single grain aliquot	6.93	0.42	6.16667		6	68.793	29.5843	Mackaman-Lofland et al., 2022
	BRN04-2				Single grain aliquot	5.66	0.34						Mackaman-Lofland et al., 2022
	BRN04-3				Single grain aliquot	4.99	0.3						Mackaman-Lofland et al., 2022
	BRN04-4				Single grain aliquot	5.8	0.35						Mackaman-Lofland et al., 2022
	BRN04-5				Single grain aliquot	7.17	0.43						Mackaman-Lofland et al., 2022
	BRN04-6				Single grain aliquot	6.45	0.39						Mackaman-Lofland et al., 2022
Precordillera: Panacan Formation sandstone	BRN05-1	1922	Permian	Mackaman-Lofland et al., 2022 & references therein	Single grain aliquot	7.63	0.46	10.0367		3	68.7759	29.5919	Mackaman-Lofland et al., 2022
	BRN05-3				Single grain aliquot	11.63	0.7						Mackaman-Lofland et al., 2022
	BRN05-5				Single grain aliquot	10.85	0.65						Mackaman-Lofland et al., 2022
Sierras Pampeanas: Sierra la Maz: Aguas Blanquitas or Guandacol Formation sandstone	MAZ02-1	1165	Devonian-Carboniferous	Mackaman-Lofland et al., 2022 & references therein	Single grain aliquot	5.77191	0.346314	6.43861		6	68.4999	29.4744	Mackaman-Lofland et al., 2022
	MAZ02-2				Single grain aliquot	6.44841	0.386905						Mackaman-Lofland et al., 2022
	MAZ02-3				Single grain aliquot	5.68395	0.341037						Mackaman-Lofland et al., 2022
	MAZ02-4				Single grain aliquot	6.14468	0.368681						Mackaman-Lofland et al., 2022
	MAZ02-5				Single grain aliquot	7.87372	0.472423						Mackaman-Lofland et al., 2022
	MAZ02-6				Single grain aliquot	6.70901	0.402541						Mackaman-Lofland et al., 2022
Sierras Pampeanas: Sierra la Maz: Guandacol Formation sandstone	MAZ05-1	1068	Carboniferous	Mackaman-Lofland et al., 2022 & references therein	Single grain aliquot	4.7471	0.284826	6.42681		6	68.4956	29.4869	Mackaman-Lofland et al., 2022
	MAZ05-2				Single grain aliquot	5.71247	0.342748						Mackaman-Lofland et al., 2022
	MAZ05-3				Single grain aliquot	6.5571	0.393426						Mackaman-Lofland et al., 2022
	MAZ05-4				Single grain aliquot	8.92868	0.535721						Mackaman-Lofland et al., 2022
	MAZ05-5				Single grain aliquot	6.71547	0.402928						Mackaman-Lofland et al., 2022
	MAZ05-6				Single grain aliquot	5.90005	0.354003						Mackaman-Lofland et al., 2022
Sierras Pampeanas: Sierra la maz: Talampaya Formation sandstone	MAZ07-1*	1049	Permian-Triassic	Mackaman-Lofland et al., 2022 & references therein	Single grain aliquot	21.2952	1.27771	5.6877		4	68.4724	29.5192	Mackaman-Lofland et al., 2022	Outlier
	MAZ07-2				Single grain aliquot	5.47898	0.328739						Mackaman-Lofland et al., 2022
	MAZ07-3*				Single grain aliquot	20.3019	1.21811						Mackaman-Lofland et al., 2022	Outlier
	MAZ07-4				Single grain aliquot	5.09548	0.305729						Mackaman-Lofland et al., 2022
	MAZ07-5				Single grain aliquot	7.57053	0.454232						Mackaman-Lofland et al., 2022
	MAZ07-6				Single grain aliquot	4.60581	0.276349						Mackaman-Lofland et al., 2022
Precordillera: Vinchina: Jague Formation sandstone	VNC02-1	2278	Devonian-Carboniferous	Mackaman-Lofland et al., 2022 & references therein	Single grain aliquot	12.4571	0.747424	13.8405		7	68.5951	28.7173	Mackaman-Lofland et al., 2022
	VNC02-2				Single grain aliquot	13.4714	0.808286						Mackaman-Lofland et al., 2022
	VNC02-3				Single grain aliquot	14.3952	0.86371						Mackaman-Lofland et al., 2022
	VNC02-4				Single grain aliquot	16.37	0.982199						Mackaman-Lofland et al., 2022
	VNC02-5				Single grain aliquot	13.0289	0.781736						Mackaman-Lofland et al., 2022
	VNC02-6				Single grain aliquot	12.164	0.729843						Mackaman-Lofland et al., 2022
	VNC02-7				Single grain aliquot	14.9966	0.899794						Mackaman-Lofland et al., 2022
	VNC02-8*				Single grain aliquot	21.3831	1.28298						Mackaman-Lofland et al., 2022	Outlier
Precordillera: Vinchina: Punta del Agua Formation sandstone	VNC04-1	2745	Carboniferous	Mackaman-Lofland et al., 2022 & references therein	Single grain aliquot	15.2682	0.916089	13.7962		6	68.7074	28.6002	Mackaman-Lofland et al., 2022
	VNC04-2				Single grain aliquot	11.6816	0.700895						Mackaman-Lofland et al., 2022
	VNC04-3				Single grain aliquot	14.9976	0.899854						Mackaman-Lofland et al., 2022
	VNC04-4				Single grain aliquot	15.2735	0.916412						Mackaman-Lofland et al., 2022
	VNC04-5				Single grain aliquot	10.3448	0.620689						Mackaman-Lofland et al., 2022
	VNC04-6				Single grain aliquot	15.2118	0.912705						Mackaman-Lofland et al., 2022
Sierras Pampeanas: Sierra Umango: Cienaga del Rio Huaco Formation sandstone	CDB05-1	2422	Cretaceous	Mackaman-Lofland et al., 2022 & references therein	Single grain aliquot	2.68777	0.161266	3.46109		4	68.5947	29.1378	Mackaman-Lofland et al., 2022
	CDB05-2*				Single grain aliquot	73.27	4.3962						Mackaman-Lofland et al., 2022	Detrital (unreset post-deposition)
	CDB05-3				Single grain aliquot	2.78009	0.166805						Mackaman-Lofland et al., 2022
	CDB05-4				Single grain aliquot	3.80591	0.228355						Mackaman-Lofland et al., 2022
	CDB05-5				Single grain aliquot	4.57058	0.274235						Mackaman-Lofland et al., 2022
Sierras Pampeanas: Sierra Umango: Vinchina Formation sandstone	aCDB07-1	2400	13–15 Ma	Mackaman-Lofland et al., 2022 & references therein	Single grain aliquot	2.4	0.15	3.41111		9	68.5926	29.1396	Mackaman-Lofland et al., 2022
	aCDB07-2				Single grain aliquot	6	0.36						Mackaman-Lofland et al., 2022
	aCDB07-3*				Single grain aliquot	10.1	0.61						Mackaman-Lofland et al., 2022	Detrital (unreset post-deposition)
	aCDB07-4				Single grain aliquot	2.1	0.13						Mackaman-Lofland et al., 2022
	aCDB07-5				Single grain aliquot	2.8	0.17						Mackaman-Lofland et al., 2022
	aCDB07-6				Single grain aliquot	3.1	0.19						Mackaman-Lofland et al., 2022
	CDB07-1				Single grain aliquot	7.1	0.43						Mackaman-Lofland et al., 2022
	CDB07-2*				Single grain aliquot	16.9	1.02						Mackaman-Lofland et al., 2022	Detrital (unreset post-deposition)
	CDB07-3				Single grain aliquot	2.5	0.15						Mackaman-Lofland et al., 2022
	CDB07-4				Single grain aliquot	2.1	0.13						Mackaman-Lofland et al., 2022
	CDB07-5				Single grain aliquot	2.6	0.16						Mackaman-Lofland et al., 2022
Sierras Pampeanas: Sierra Umango: Espinal Formation gneiss	CDB08-1	2951	Proterozoic basement	Mackaman-Lofland et al., 2022 & references therein	Single grain aliquot	17.9639	1.07783	11.7206		3	68.6118	29.1118	Mackaman-Lofland et al., 2022
	CDB08-3				Single grain aliquot	10.0929	0.605576						Mackaman-Lofland et al., 2022
	CDB08-4				Single grain aliquot	7.10498	0.426299						Mackaman-Lofland et al., 2022
Sierras Pampeanas: Sierra Umango: Espinal Formation gneiss	UMG03-1*	2960	Proterozoic basement	Mackaman-Lofland et al., 2022 & references therein	Single grain aliquot	38.5511	2.31307	19.3325		4	68.6784	29.1324	Mackaman-Lofland et al., 2022	Outlier
	UMG03-3				Single grain aliquot	16.6635	0.999811						Mackaman-Lofland et al., 2022
	UMG03-5*				Single grain aliquot	99.8735	5.99241						Mackaman-Lofland et al., 2022	Outlier
	UMG03-6				Single grain aliquot	16.6405	0.998429						Mackaman-Lofland et al., 2022
	UMG03-7				Single grain aliquot	23.6096	1.41658						Mackaman-Lofland et al., 2022
	UMG03-8				Single grain aliquot	20.4165	1.22499						Mackaman-Lofland et al., 2022
Precordillera: Mogna basin sandstone	MGN01-1	870	7–8.5 Ma	Plonka et al., 2023	Single grain aliquot	2.80529	0.168317	N/A			68.4889	30.6789	Plonka et al., 2023	Low He
	MGN01-2				Single grain aliquot	33.9345	2.03607						Plonka et al., 2023	Detrital (unreset post-deposition)
	MGN01-3				Single grain aliquot	23.8624	1.43174						Plonka et al., 2023	Detrital (unreset post-deposition)
Precordillera: Mogna basin sandstone	MGN02-1	878	7–9 Ma	Plonka et al., 2023	Single grain aliquot	2.37031	0.142219	3.13873		3	68.4667	30.6842	Plonka et al., 2023
	MGN02-2				Single grain aliquot	31.5882	1.89529						Plonka et al., 2023	Detrital (unreset post-deposition)
	MGN02-3				Single grain aliquot	30.9984	1.85991						Plonka et al., 2023	Detrital (unreset post-deposition)
	MGN02-4				Single grain aliquot	4.9846	0.299076						Plonka et al., 2023
	MGN02-5				Single grain aliquot	2.06127	0.123676						Plonka et al., 2023
Precordillera: Mogna basin sandstone	MGN08-1	1034	19–20 Ma	Plonka et al., 2023	Single grain aliquot	46.8857	2.81314	N/A			68.5102	30.9048	Plonka et al., 2023	Detrital (unreset post-deposition)
	MGN08-2				Single grain aliquot	61.3141	3.67884						Plonka et al., 2023	Detrital (unreset post-deposition)
	MGN08-3				Single grain aliquot	16.4236	0.985419						Plonka et al., 2023	High dispersion
	MGN08-6				Single grain aliquot	2.70847	0.162508						Plonka et al., 2023	Low He; high dispersion
Precordillera: Mogna basin sandstone	MGN10-1	900	10–12.5 Ma	Plonka et al., 2023	Single grain aliquot	6.97168	0.418301	4.71112		4	68.4443	30.8899	Plonka et al., 2023
	MGN10-3				Single grain aliquot	133.175	7.99053						Plonka et al., 2023	Detrital (unreset post-deposition)
	MGN10-6				Single grain aliquot	3.54584	0.21275						Plonka et al., 2023
	MGN10-8				Single grain aliquot	4.20283	0.25217						Plonka et al., 2023
	MGN10-9				Single grain aliquot	4.12412	0.247447						Plonka et al., 2023
Precordillera: Ullum basin sandstone	ULL01-2	768	9.5–11 Ma	Plonka et al., 2023	Single grain aliquot	10.1229	0.607376	6.77331		3	68.6507	31.477	Plonka et al., 2023	Detrital (unreset post-deposition)
	ULL01-3				Single grain aliquot	8.77567	0.52654						Plonka et al., 2023
	ULL01-4				Single grain aliquot	3.68761	0.221257						Plonka et al., 2023	Low He; outlier
	ULL01-5				Single grain aliquot	2.24184	0.13451						Plonka et al., 2023	Low He
	ULL01-6				Single grain aliquot	6.06255	0.363753						Plonka et al., 2023
	ULL01-8				Single grain aliquot	5.48172	0.328903						Plonka et al., 2023
Precordillera: Villicum basin sandstone	VIL01-1	847	10.5–13 Ma	Plonka et al., 2023	Single grain aliquot	6.6	0.4	6.775		4	68.5954	31.3852	Plonka et al., 2023
	VIL01-2				Single grain aliquot	6.2	0.37						Plonka et al., 2023
	VIL01-3				Single grain aliquot	6.4	0.39						Plonka et al., 2023
	VIL01-4				Single grain aliquot	7.9	0.47						Plonka et al., 2023
	VIL01-5				Single grain aliquot	2.3	0.14						Plonka et al., 2023	Low He; outlier
Precordillera: Villicum basin sandstone	VILE07-1	749	9–11 Ma	Plonka et al., 2023	Single grain aliquot	3.91697	0.235018	7.76649		2	68.4405	31.234	Plonka et al., 2023	Low He; outlier
	VILE07-3				Single grain aliquot	6.34661	0.380797						Plonka et al., 2023
	VILE07-4				Single grain aliquot	2.40184	0.14411						Plonka et al., 2023	Low He; outlier
	VILE07-6				Single grain aliquot	15.9263	0.955578						Plonka et al., 2023	Detrital (unreset post-deposition)
	VILE07-8				Single grain aliquot	9.18637	0.551182						Plonka et al., 2023
Sierras Pampeanas: granite	ACB 01-a1	3030	Paleozoic & older basement	Lobens et al. Tectonics (2013) & references therein	Single grain aliquot	3.7	0.4	2.76667		3	66.1583	27.15	Lobens et al. Tectonics (2013)
	ACB 01-a2	3030	Paleozoic & older basement		Single grain aliquot	2.5	0.4						Lobens et al. Tectonics (2013)
	ACB 01-a3	3030	Paleozoic & older basement		Single grain aliquot	2.1	0.4						Lobens et al. Tectonics (2013)
Sierras Pampeanas: metamorphic	ACON 01-a1	3150	Paleozoic & older basement	Lobens et al. Tectonics (2013) & references therein	Single grain aliquot	16	1.4	13.7		2	66.1328	27.1445	Lobens et al. Tectonics (2013)
	ACON 01-a2	3150	Paleozoic & older basement		Single grain aliquot	11.4	1						Lobens et al. Tectonics (2013)
Sierras Pampeanas: metamorphic	ACON 11-a1	5005	Paleozoic & older basement	Lobens et al. Tectonics (2013) & references therein	Single grain aliquot	4.2	0.4	4.4		3	66.1084	27.2017	Lobens et al. Tectonics (2013)
	ACON 11-a2	5005	Paleozoic & older basement		Single grain aliquot	3.1	0.5						Lobens et al. Tectonics (2013)
	ACON 11-a3	5005	Paleozoic & older basement		Single grain aliquot	5.9	0.8						Lobens et al. Tectonics (2013)
Sierras Pampeanas: gneiss	ACON 20-a1	4920	Paleozoic & older basement	Lobens et al. Tectonics (2013) & references therein	Single grain aliquot	9.1	1	8.36667		3	66.0419	27.1371	Lobens et al. Tectonics (2013)
	ACON 20-a2	4920	Paleozoic & older basement		Single grain aliquot	7.1	0.8						Lobens et al. Tectonics (2013)
	ACON 20-a3	4920	Paleozoic & older basement		Single grain aliquot	8.9	1.3						Lobens et al. Tectonics (2013)
Sierras Pampeanas: gneiss	ACON 24-a1	4000	Paleozoic & older basement	Lobens et al. Tectonics (2013) & references therein	Single grain aliquot	7.3	0.8	8		2	66.0055	27.162	Lobens et al. Tectonics (2013)
	ACON 24-a2	4000	Paleozoic & older basement		Single grain aliquot	8.7	0.8						Lobens et al. Tectonics (2013)
Sierras Pampeanas: volcanics/gneiss	ACON 26-a1	3370	Paleozoic & older basement	Lobens et al. Tectonics (2013) & references therein	Single grain aliquot	2.3	0.4	4.125		4	65.9827	27.1735	Lobens et al. Tectonics (2013)
	ACON 26-a2	3370	Paleozoic & older basement		Single grain aliquot	5.7	0.7						Lobens et al. Tectonics (2013)
	ACON 26-a3	3370	Paleozoic & older basement		Single grain aliquot	2.5	0.4						Lobens et al. Tectonics (2013)
	ACON 26-a4	3370	Paleozoic & older basement		Single grain aliquot	6	0.8						Lobens et al. Tectonics (2013)
Sierras Pampeanas: migmatite	ACON 28-a1	2830	Paleozoic & older basement	Lobens et al. Tectonics (2013) & references therein	Single grain aliquot	2.8	0.3	3.4		2	65.9734	27.1736	Lobens et al. Tectonics (2013)
	ACON 28-a3	2830	Paleozoic & older basement		Single grain aliquot	4	0.5						Lobens et al. Tectonics (2013)
Sierras Pampeanas: metasediment	ACON 29-a1	2580	Paleozoic & older basement	Lobens et al. Tectonics (2013) & references therein	Single grain aliquot	56.8	3.3	57.95		3	65.96	27.1884	Lobens et al. Tectonics (2013)
	ACON 29-a3	2580	Paleozoic & older basement		Single grain aliquot	59.1	4.4						Lobens et al. Tectonics (2013)

## Sheet: Supplementary Data 5
Supplementary Data 5: Apatite Fission Track Thermochronology Date Compilation
Red samples = rejected (see notes for details)
Region/Sample	Sample Name	Elevation	Depostional or Crystallization Age	Depo/Xtallization Age Reference	Mineral	Age	Error	Mean track length	Error	n of grains	Longitude (W)	Latitude (S)	Short Reference	Notes
Sierras Pampeanas: Sierra de Famatina: Intrusive qtz porphyry	3543	4235	Paleozoic-Proterozoic	Coughlin et al., 1998 & references therein	Apatite	6.9	2	14	0.41	14	67.812	28.994	Coughlin et al., 1998
Sierras Pampeanas: Sierra de Famatina: Conglomerate	3539	5280	Paleozoic-Proterozoic	Coughlin et al., 1998 & references therein	Apatite	4.3	0.9	14.71	0.24	22	67.7937	29.01	Coughlin et al., 1998
Sierras Pampeanas: Sierra de Famatina: Granite in conglomerate above	3540	5280	Paleozoic-Proterozoic	Coughlin et al., 1998 & references therein	Apatite	4.5	1.3	14.54	0.56	4	67.7937	29.01	Coughlin et al., 1998
Sierras Pampeanas: Sierra La Maz: Meta-conglomerate	3523	1500	Proterozoic	Coughlin et al., 1998 & references therein	Apatite	9.6	0.8	13.3	0.14	105	68.4805	29.4492	Coughlin et al., 1998
Sierras Pampeanas: Sierra La Maz: Garnet schist	3520	1285	Proterozoic	Coughlin et al., 1998 & references therein	Apatite	9.9	1.4	12.94	0.23	52	68.4995	29.4573	Coughlin et al., 1998
Sierras Pampeanas: Sierra La Maz: Massive amphibolite	3521	1380	Proterozoic	Coughlin et al., 1998 & references therein	Apatite	11.3	1.4	13.9	0.13	100	68.495	29.4582	Coughlin et al., 1998
Sierras Pampeanas: Sierra La Maz: Garnet Schist	3519	1200	Proterozoic	Coughlin et al., 1998 & references therein	Apatite	9.4	1.1	13.57	0.16	150	68.5028	29.4588	Coughlin et al., 1998
Precordillera: Granite Cuyo Basin	Cuy-2	1485	Permian	Avila et al., 2005 & references therein	Apatite	19	2.7	8.8	1.7	32	69.2944	32.8275	Avila et al., 2005
Precordillera: Granite Cuyo Basin	Cuy-20	1480	Permian	Avila et al., 2005 & references therein	Apatite	13	1.5	8.2	1.9	32	69.0977	33.0343	Avila et al., 2005
Frontal Cordillera (Colanguil batholith)	FC03	2858	250–285 Ma	Sato et al., 2015; Jones et al., 2016		31.2	7.7			10	69.4801	30.1664	Fosdick et al., 2014
Sierras Pampeanas: Sierra Valle Fertil: Ischigualasto Fm Carboniferous sandstone	SVF01	857	Carboniferous	Fosdick et al., 2015 & references therein	Apatite	5.8	0.8			20	68.0508	30.159	Fosdick et al., 2015
Frontal Cordillera (Guanta pluton)	AL01	4244	260–300 Ma	Murillo et al., 2017 & references therein	Apatite	36.9	1.3	14.9	1.1	75	70.2729	29.8144	Lossada et al., 2017	failed 𝝌2-test but granitic sample and MTL ok
Frontal Cordillera (Guanta pluton)	AL02	3994	260–300 Ma	Murillo et al., 2017 & references therein	Apatite	38.8	4.4	14.9	1.2	25	70.278	29.8114	Lossada et al., 2017	failed 𝝌2-test but granitic sample and MTL ok
Frontal Cordillera (Guanta pluton)	AL03	3746	260–300 Ma	Murillo et al., 2017 & references therein	Apatite	30.7	1.9	14.3	1.3	25	70.2785	29.8037	Lossada et al., 2017	failed 𝝌2-test but granitic sample and MTL ok
Frontal Cordillera (Guanta pluton)	AL05	3215	260–300 Ma	Murillo et al., 2017 & references therein	Apatite	34.2	2	14.4	1.3	25	70.2681	29.7965	Lossada et al., 2017	failed 𝝌2-test but granitic sample and MTL ok
Frontal Cordillera (Guanta pluton)	AL06	3000	260–300 Ma	Murillo et al., 2017 & references therein	Apatite	29.1	1.4	14.1	1.3	25	70.272	29.7912	Lossada et al., 2017
Frontal Cordillera (Guanta pluton)	AL07	2754	260–300 Ma	Murillo et al., 2017 & references therein	Apatite	26.7	2	13.8	1.5	25	70.2937	29.7909	Lossada et al., 2017	failed 𝝌2-test but granitic sample and MTL ok
Frontal Cordillera (Guanta pluton)	AL08	2512	260–300 Ma	Murillo et al., 2017 & references therein	Apatite	25.2	1.6	12.8	3	47	70.3029	29.7882	Lossada et al., 2017	failed 𝝌2-test but granitic sample and MTL ok
Frontal Cordillera (Guanta pluton)	AL09	2244	260–300 Ma	Murillo et al., 2017 & references therein	Apatite	24.3	2.1	13.2	1.9	25	70.3207	29.7878	Lossada et al., 2017
Frontal Cordillera (Guanta pluton)	H4	1180	260–300 Ma	Murillo et al., 2017 & references therein	Apatite	27.4	2.4	13.8	1.6	25	70.4159	29.8477	Lossada et al., 2017
Frontal Cordillera (Guanta pluton)	H5	947	260–300 Ma	Murillo et al., 2017 & references therein	Apatite	33.5	3.6	13	1.7	24	70.5299	29.9124	Lossada et al., 2017	failed 𝝌2-test. But is also granite and consistent with the other data.
Frontal Cordillera (Colanguil batholith)	C4	3159	250–285 Ma	Sato et al., 2015; Jones et al., 2016	Apatite	36.2	4.6	10.9	1.6	24	70.4715	29.9261	Lossada et al., 2017
Coastal Cordillera (igneous)	LC02	1139	118.8 +/- 0.8 Ma; zircon U-Pb	Rodriguez et al., 2018	Apatite	54.1	2.9	14.68	1.4	210	70.981	31.609	Rodriguez et al., 2018
Coastal Cordillera (igneous)	LC04	836	118.8 +/- 0.8 Ma; zircon U-Pb	Rodriguez et al., 2018	Apatite	60.1	3.5	14.68	1.34	156	70.991	31.621	Rodriguez et al., 2018
Main Cordillera (igneous)	LC07	2062	46.5 +/- 0.6 Ma; zircon U-Pb	Rodriguez et al., 2018	Apatite	36.6	2.6	14.8	1.49	190	70.726	31.476	Rodriguez et al., 2018	failed 𝝌2-test but granitic sample and MTL ok
Main Cordillera (igneous)	LC08	1341	46.5 +/- 0.6 Ma; zircon U-Pb	Rodriguez et al., 2018	Apatite	35	1.9	14.58	1.39	210	70.8	31.505	Rodriguez et al., 2018
Coastal Cordillera (igneous)	LC09	590	L. - U. Cretaceous (75.8 UPb)	Rodriguez et al., 2019	Apatite	41.4	2.2	13.88	1.9	184	70.959	31.751	Rodriguez et al., 2018	failed 𝝌2-test but granitic sample and MTL ok
Main Cordillera (igneous)	LC11	1260	61.6 +/- 0.7 Ma; zircon U-Pb	Rodriguez et al., 2018	Apatite	16	1.7	14.57	1.5	125	70.588	31.988	Rodriguez et al., 2018
Main Cordillera (igneous)	LC15	867	U. Cretaceous - Paleogene (60 UPb)	Rodriguez et al., 2018 & references therein	Apatite	43.7	2.5	14.59	2.17	210	70.732	31.889	Rodriguez et al., 2018
Main Cordillera (igneous)	LC17	1832	46.5 +/- 0.6 Ma; zircon U-Pb	Rodriguez et al., 2018	Apatite	40.6	10.6	14.5	1.9	15	70.762	31.464	Rodriguez et al., 2018	Magmatic cooling
Main Cordillera (igneous)	LC18	1469	46.5 +/- 0.6 Ma; zircon U-Pb	Rodriguez et al., 2018	Apatite	41.7	2.5	14.87	1.51	210	70.765	31.471	Rodriguez et al., 2018	Magmatic cooling
Frontal Cordillera (igneous)	LE02	1208	260–300 Ma	Murillo et al. (2017)	Apatite	22	1.4	14.09	1.72	152	70.392	29.846	Rodriguez et al., 2018	failed 𝝌2-test but granitic sample and MTL ok
Frontal Cordillera (igneous)	LE03	1432	210–220 Ma	Murillo et al. (2017)	Apatite	36	3.1	13.88	1.76	153	70.301	29.913	Rodriguez et al., 2018
Frontal Cordillera (igneous)	LE04	1661	Permian-Carbon (286 UPb)	Rodriguez et al., 2018 & references therein	Apatite	27.1	2.1	12.97	1.86	135	70.246	29.987	Rodriguez et al., 2018
Frontal Cordillera (igneous)	LE05	2050	235–245 Ma	(Murillo et al., 2017)	Apatite	8.4	0.8	14.1	1.48	132	70.102	29.975	Rodriguez et al., 2018	Hydrothermal heating/cooling?
Frontal Cordillera (igneous)	LE06	1863	Perm - Triassic (242 UPb)	Rodriguez et al., 2018 & references therein	Apatite	36	1.5	13.28	1.84	210	70.177	29.955	Rodriguez et al., 2018	failed 𝝌2-test but granitic sample and MTL ok
Main Cordillera (igneous)	LL01	1754	39.1 +/- 0.9 Ma; zircon U-Pb	Rodriguez et al., 2018	Apatite	36.6	1.8	14.92	1.45	210	70.817	31.176	Rodriguez et al., 2018	Magmatic cooling
Main Cordillera (igneous)	LL02	1520	39.1 +/- 0.9 Ma; zircon U-Pb	Rodriguez et al., 2018	Apatite	39.2	2.3	14.69	1.25	210	70.826	31.17	Rodriguez et al., 2018	Magmatic cooling
Main Cordillera (igneous)	LL06	1069	Paleocene - Eocene (K-Ar= 67 Ma)	Rodriguez et al., 2018 & references therein	Apatite	32	1.6	13.86	1.3	210	70.703	30.764	Rodriguez et al., 2018	failed 𝝌2-test but granitic sample and MTL ok
Main Cordillera (igneous)	LL07	1182	Paleocene - Eocene (K-Ar= 67 Ma)	Rodriguez et al., 2018 & references therein	Apatite	31.5	1.8	14.09	1.53	179	70.713	30.765	Rodriguez et al., 2018
Main Cordillera (igneous)	LL08	2173	42.9 +/- 0.9 Ma; zircon U-Pb	Rodriguez et al., 2018	Apatite	31.3	1.5	15	1.44	210	70.592	30.378	Rodriguez et al., 2018
Coastal Cordillera (igneous)	LC01	1261	118.8 +/- 0.8 Ma; zircon U-Pb	Rodriguez et al., 2018	Apatite	55	2.4	14.46	1.53	210	70.974	31.607	Rodriguez et al., 2018
Coastal Cordillera (igneous)	LC03	1010	118.8 +/- 0.8 Ma; zircon U-Pb	Rodriguez et al., 2018	Apatite	68.3	3.8	14.55	1.43	210	70.987	31.612	Rodriguez et al., 2018
Main Cordillera (igneous)	LC05	2097	46.5 +/- 0.6 Ma; zircon U-Pb	Rodriguez et al., 2018	Apatite	30	1.6	14.96	1.39	210	70.807	31.464	Rodriguez et al., 2018	failed 𝝌2-test but granitic sample and MTL ok
Main Cordillera (igneous)	LC16	1586	46.5 +/- 0.6 Ma; zircon U-Pb	Rodriguez et al., 2018	Apatite	21.6	1.4	14.5	1.45	90	70.765	31.467	Rodriguez et al., 2018
Main Cordillera (igneous)	G2	1700	U. Cretaceous (K-Ar = 76 Ma)	Rodriguez et al., 2018 & references therein	Apatite	49.8	3.3	14.21	1.7	200	70.68	28.927	Rodriguez et al., 2018
Coastal Cordillera (igneous)	G3	1043	Cretaceous (K-Ar = 95)	Rodriguez et al., 2018 & references therein	Apatite	51.2	3.3	13.57	2.11	201	70.768	28.803	Rodriguez et al., 2018	failed 𝝌2-test but granitic sample and MTL ok
Coastal Cordillera (igneous)	G4	696	Cretaceous (K-Ar = 115 Ma)	Rodriguez et al., 2018 & references therein	Apatite	65.9	2.7	14.22	1.55	204	70.966	28.979	Rodriguez et al., 2018
Frontal Cordillera (igneous)	JA05	1524	Permian-Carbon (301 UPb)	Rodriguez et al., 2018 & references therein	Apatite	19.6	0.7	13.79	1.52	203	70.214	28.984	Rodriguez et al., 2018	failed 𝝌2-test but granitic sample and MTL ok
Frontal Cordillera (igneous)	JA07	1777	Permian-Carbon (485 UPb )	Rodriguez et al., 2018 & references therein	Apatite	20.3	1.2	14.12	1.38	162	70.306	29.009	Rodriguez et al., 2018
Frontal Cordillera: Agua Negra Formation (ss)	AN3-06	2860	300–320 Ma	Sato et al. (2015); Mackaman-Lofland et al. (2024)	Apatite	48.7	10.2	12.92	1.3	15	69.5501	30.3947	Mackaman-Lofland et al., 2024
Frontal Cordillera: Agua Negra pluton	GAN	3765	255–280 Ma	Sato et al. (2015); Mackaman-Lofland et al. (2024)	Apatite	65.1	10.6	13.1	1.2	21	69.7066	30.355	Mackaman-Lofland et al., 2024
Frontal Cordillera: Pico Los Sapos batholith	Hb_Th01-18-90	2915	270–305 Ma	Maydagán et al. (2020)	Apatite	31.9	4.1	14.6		33	70.365	31.535	Lossada et al., 2020
Frontal Cordillera: Pico Los Sapos batholith	Hb_Th01-18-89	3000	270–305 Ma	Maydagán et al. (2020)	Apatite	45.9	4.5	13.4	0.6	35	70.382	31.535	Lossada et al., 2021
Frontal Cordillera: Pico Los Sapos batholith	Hb_Th01-18-192	3060	270–305 Ma	Maydagán et al. (2020)	Apatite	45.6	4.6	13.2	1.2	35	70.361	31.54	Lossada et al., 2022
Frontal Cordillera: Pico Los Sapos batholith	Hb_Th01-18-110	3275	270–305 Ma	Maydagán et al. (2020)	Apatite	31.3	3	12.7	1.1	29	70.363	31.545	Lossada et al., 2023
Frontal Cordillera: Pico Los Sapos batholith	Hb_Th01-18-105	3866	270–305 Ma	Maydagán et al. (2020)	Apatite	52.2	4.7	13.5	0.9	35	70.348	31.503	Lossada et al., 2024
Coastal Cordillera Tuff	a1	900	Cretaceous	estimated in Farías et al. (2008)	Apatite	40.2	7.7			25	70.718	32.987	Farías et al. (2008)	extension-related exhumational cooling
Main Cordillera Tuff	a14	1544	Cretaceous	estimated in Farías et al. (2008)	Apatite	46.2	6.2			25	70.598	32.487	Farías et al. (2008)	extension-related exhumational cooling
Main Cordillera Volcanic breccia	a15	1864	Cretaceous	estimated in Farías et al. (2008)	Apatite	40.3	6.4			25	70.605	32.483	Farías et al. (2008)	extension-related exhumational cooling
Main Cordillera granite	a16	1210	Cretaceous	estimated in Farías et al. (2008)	Apatite	35.9	5.1			25	70.576	32.501	Farías et al. (2008)	extension-related exhumational cooling
Main Cordillera Tuff	a17	1363	Cretaceous	estimated in Farías et al. (2008)	Apatite	35.9	5.1			25	70.594	32.502	Farías et al. (2008)	extension-related exhumational cooling
Main Cordillera Volcanic breccia, Abanico Fm.	a18	1522	Eocene to lower Miocene	estimated in Farías et al. (2008)	Apatite	31	5.2			26	70.473	32.509	Farías et al. (2008)	Magmatic cooling
Main Cordillera Dioritic dyke, Abanico Fm.	a19	2377	Eocene to lower Miocene	estimated in Farías et al. (2008)	Apatite	23.5	5.5			25	70.561	32.571	Farías et al. (2008)	Magmatic cooling
Main Cordillera pyroclastic breccia, Abanico Fm.	a20	2498	Eocene to lower Miocene	estimated in Farías et al. (2008)	Apatite	22.9	4.2			24	70.467	32.536	Farías et al. (2008)	Magmatic cooling
Main Cordillera pyroclastic breccia, Abanico Fm.	a21	2222	Eocene to lower Miocene	estimated in Farías et al. (2008)	Apatite	20.7	3.6			25	70.469	32.529	Farías et al. (2008)	Magmatic cooling
Main Cordillera Tuff, Abanico Fm.	a35	1291	Eocene to lower Miocene	estimated in Farías et al. (2008)	Apatite	6.75	1.37			25	70.357	32.919	Farías et al. (2008)	Next to porphyry copper deposit, but consistent with surroundings
Main Cordillera granodiorite	a36	1287	Eocene to lower Miocene	estimated in Farías et al. (2008)	Apatite	6.34	1.57			19	70.364	32.901	Farías et al. (2008)	Next to porphyry copper deposit, but consistent with surroundings
Sierras Pampeanas	VN3-2020		9.2 +/- 0.5 Ma	Stevens-Goddard and Carrapa, 2018	detrital Apatite	8.93	3.5			34	68.263	28.734	Stevens-Goddard and Carrapa, 2018
Sierras Pampeanas	VN3-4032		9.3 +/-0.4 Ma	Stevens-Goddard and Carrapa, 2018	detrital Apatite	6.57	1.49			20	68.276	28.711	Stevens-Goddard and Carrapa, 2018
Sierras Pampeanas	VN4-704		~7–9.7 Ma	Stevens-Goddard and Carrapa, 2019	detrital Apatite	20.56	2.57			50	68.301	28.71	Stevens-Goddard and Carrapa, 2018	Detrital
Sierras Pampeanas	VH-01		16.0 +/- 0./3 Ma	Stevens-Goddard and Carrapa, 2018	detrital Apatite	6.82	2.34			25	68.052	28.375	Stevens-Goddard and Carrapa, 2018
Sierras Pampeanas	VH-612		~14–16 Ma	Stevens-Goddard and Carrapa, 2018	detrital Apatite	6.16	1.36			30	68.056	28.377	Stevens-Goddard and Carrapa, 2018
Sierras Pampeanas	VH2-365		~14–16 Ma	Stevens-Goddard and Carrapa, 2018	detrital Apatite	6.54	1.45			26	68.061	28.376	Stevens-Goddard and Carrapa, 2018
Sierras Pampeanas	TR1-10		~7–9 Ma	Stevens-Goddard and Carrapa, 2018	detrital Apatite	3.54	0.79			46	67.701	27.875	Stevens-Goddard and Carrapa, 2018
Sierras Pampeanas	TR1-813		~7–9 Ma	Stevens-Goddard and Carrapa, 2018	detrital Apatite	29.7	2.65			28	67.709	27.874	Stevens-Goddard and Carrapa, 2018	Detrital (unreset post-deposition)
Sierras Pampeanas: Sierra Valle Fertil: Ischigualasto Fm Carboniferous sandstone	VFN-03	1500	Triassic Ichigualasto Fm (sandstone)	Ortiz et al., 2021 & references therein	Apatite	35.28	3.81	N/A		20	67.87	30.21	Ortiz et al., 2021
Sierras Pampeanas: Sierra Valle Fertil: Tonalite	VFN-07	827	Triassic Ichigualasto Fm (sandstone)	Ortiz et al., 2021 & references therein	Apatite	15.63	1.67	N/A		20	68.02	30.27	Ortiz et al., 2021
Sierras Pampeanas: Sierra Valle Fertil: Granodiorite	QF-01	1613	Ordovician	Ortiz et al., 2021 & references therein	Apatite	18.53	91.26	N/A		18	67.87	30.26	Ortiz et al., 2021	Extremely high error
Frontal Cordillera	14NC01	1460	Felsic Intrusive (288.2 Ma U-Pb1)	Stalder et al., 2020 & references therein	Apatite	28	1.3			20	70.3685	29.8344	Stalder et al., 2020
Frontal Cordillera	14NC03	1057	Felsic Intrusive (291.2 Ma U-Pb1)	Stalder et al., 2020 & references therein	Apatite	34.6	3.6			20	70.4994	29.8538	Stalder et al., 2020
Frontal Cordillera	14NC05	976	Felsic Intrusive (291.2 Ma U-Pb1)	Stalder et al., 2020 & references therein	Apatite	128	19			20	70.519	30.0179	Stalder et al., 2020	Older than ZHe, low U, high error => rejected
Main Cordillera	14NC06	732	Felsic Intrusive (62.4 Ma2)	Stalder et al., 2020 & references therein	Apatite	29.3	2.1			20	70.6309	30.0259	Stalder et al., 2020
Frontal Cordillera	14NC15	1389	Felsic Intrusive (289.7 Ma U-Pb1)	Stalder et al., 2020 & references therein	Apatite	27.2	2.1			19	70.4905	30.1639	Stalder et al., 2020
Main Cordillera	14NC18	2015	Felsic Intrusive (42.4 Ma K-Ar2)	Stalder et al., 2020 & references therein	Apatite	30.3	1.5			20	70.6449	30.2173	Stalder et al., 2020
Main Cordillera	14NC21	1056	Felsic Intrusive (63.2 Ma U-Pb Ma5)	Stalder et al., 2020 & references therein	Apatite	65.5	6.4			20	70.7547	29.4509	Stalder et al., 2020	Magmatic cooling
Main Cordillera	14NC22	2630	Felsic Intrusive (78 - 68 Ma5)	Stalder et al., 2020 & references therein	Apatite	35.1	2			20	70.575	29.4624	Stalder et al., 2020
Main Cordillera	14NC29	1285	Felsic Intrusive (44 Ma7)	Stalder et al., 2020 & references therein	Apatite	41.4	3.4			20	70.4611	28.9621	Stalder et al., 2020
Frontal Cordillera	14NC30	1885	Granite (Devon. - Perm.8)	Stalder et al., 2020 & references therein	Apatite	35	5			30	70.3467	29.1778	Stalder et al., 2020
Frontal Cordillera	14NC32	1690	Felsic Intrusive (Permian7,8)	Stalder et al., 2020 & references therein	Apatite	26.7	2.7			20	70.3019	29.0071	Stalder et al., 2020
Main Cordillera	14NC34	1121	Felsic Intrusive (68 Ma U-Pb6)	Stalder et al., 2020 & references therein	Apatite	80	11			20	70.5428	28.5646	Stalder et al., 2020	Magmatic cooling
Main Cordillera	14NC36	1053	Granite, Oligocene (64-66 Ma K-Ar7)	Stalder et al., 2020 & references therein	Apatite	77	8.5			20	70.4089	28.376	Stalder et al., 2020	Magmatic cooling
Frontal Cordillera	Huasco54	1089	Tonalite (310 Ma K-Ar7)	Stalder et al., 2020 & references therein	Apatite	25.9	1.8	12.6	2.2	20	70.2952	28.8497	Stalder et al., 2020
Frontal Cordillera	Huasco73	2032	Tonalite (310 Ma K-Ar7)	Stalder et al., 2020 & references therein	Apatite	40.5	3			20	70.324	28.8595	Stalder et al., 2020
Frontal Cordillera	Huasco75	1298	Gneiss (310 Ma K-Ar7)	Stalder et al., 2020 & references therein	Apatite	24.6	1.3			20	70.2231	28.9695	Stalder et al., 2020
Frontal Cordillera	Huasco87	2864	Gneiss (310 Ma K-Ar7)	Stalder et al., 2020 & references therein	Apatite	32.6	1.9			20	70.2234	28.9415	Stalder et al., 2020
Frontal Cordillera	Laguna57	2570	Granodiorite (260 Ma7)	Stalder et al., 2020 & references therein	Apatite	33.4	3.5			20	70.0069	28.7917	Stalder et al., 2020
Main Cordillera	Relincho19	2220	Granodiorite (64.02 Ma U-Pb K-Ar7)	Stalder et al., 2020 & references therein	Apatite	72.2	5.7			20	70.4638	28.6743	Stalder et al., 2020
Main Cordillera	Relincho20	2225	Granodiorite (64.02 Ma U-Pb K-Ar7)	Stalder et al., 2020 & references therein	Apatite	59.1	3			20	70.4296	28.6265	Stalder et al., 2020
Main Cordillera	Sauce31	2398	Granodiorite (65-64 Ma6)	Stalder et al., 2020 & references therein	Apatite	73.9	5.8			20	70.5465	28.8708	Stalder et al., 2020

## Sheet: Supplementary Data 6
Supplementary Data 6: Deformation Front Constraints
Structural domain	Structures (names)	Max modern longitude (W)	Min modern longitude (W)	Max deformation timing (Ma)	Min deformation timing (Ma)	Notes	References
Main Cordillera (~30°S)	Punilla-La Plata Fault	70.246	70.18	40	30	E-directed shortening indicated by patterns in thermochronology data, thermal history modeling, & synorogenic Los Cuartitos Fm strata in footwall	Lossada et al., 2017; Rodriguez et al., 2018; Mackaman-Lofland et al., 2024 & references therein
Main / Frontal Cordillera (~30°S)	Valle del Cura & Doña Ana Basins	70.18	69.7	27	17	Intra-arc extension constrained by igneous geochemistry data & structural relationships	Litvak et al., 2007; 2018; Winocur et al., 2015; Murillo et al., 2017; Velasquez et al., 2021; summarized in Mackaman-Lofland et al., 2024
Main / Frontal Cordillera (~30°S)	Banos del Toro Fault	70.14	70	17	14	Intra-arc basin inversion & shortening confirmed by cross-cutting relationships with igneous rocks	Giambiagi et al., 2017; Murillo et al., 2017; Velásquez et al,. 2021; Winocur et al., 2015
Main / Frontal Cordillera (~30°S)	Olivares Fault	70.05	69.97	17	14	Intra-arc basin inversion & shortening confirmed by cross-cutting relationships with igneous rocks	Giambiagi et al., 2017; Murillo et al., 2017; Velásquez et al,. 2021; Winocur et al., 2015
Main / Frontal Cordillera (~30°S)	San Fransicso Fault	69.9	69.8	17	14	Intra-arc basin inversion & shortening confirmed by cross-cutting relationships with igneous rocks	Giambiagi et al., 2017; Murillo et al., 2017; Velásquez et al,. 2021; Winocur et al., 2015
Main / Frontal Cordillera (~30°S)	Las Leñas Fault	69.65	69.6	17	14	Intra-arc basin inversion & shortening confirmed by cross-cutting relationships with igneous rocks	Giambiagi et al., 2017; Murillo et al., 2017; Velásquez et al,. 2021; Winocur et al., 2015
Precordillera (~30°S)	Tranca Fault	69	69	16	12	Shortening supported by synorogenic stratigraphy, structural relationships, thermochronology data, & thermokinematic modeling	Jordan et al., 1993; 2001; Mardonez et al., 2020; Mackaman-Lofland et al., 2022 & references therein
Precordillera (~30°S)	Caracol Fault	68.95	68.95	16	12	Shortening supported by synorogenic stratigraphy, structural relationships, thermochronology data, & thermokinematic modeling	Jordan et al., 1993; 2001; Mardonez et al., 2020; Mackaman-Lofland et al., 2022 & references therein
Precordillera (~30°S)	Blanco Fault	68.95	68.85	13	9	Shortening supported by synorogenic stratigraphy, structural relationships, thermochronology data, & thermokinematic modeling	Jordan et al., 1993; 2001; Mardonez et al., 2020; Mackaman-Lofland et al., 2022 & references therein
Precordillera (~30°S)	Blanquitos Fault	68.85	68.8	12	9	Shortening supported by synorogenic stratigraphy, structural relationships, thermochronology data, & thermokinematic modeling	Jordan et al., 1993; 2001; Mardonez et al., 2020; Mackaman-Lofland et al., 2022 & references therein
Precordillera (~30°S)	San Roque Fault	68.84	68.58	11	9	Shortening supported by synorogenic stratigraphy, structural relationships, thermochronology data, & thermokinematic modeling	Jordan et al., 1993; 2001; Mardonez et al., 2020; Mackaman-Lofland et al., 2022 & references therein
Precordillera (~30°S)	Niquivil Fault	68.75	68.52	9	4.5	Shortening supported by synorogenic stratigraphy, structural relationships, thermochronology data, & thermokinematic modeling	Jordan et al., 1993; 2001; Mardonez et al., 2020; Mackaman-Lofland et al., 2022 & references therein
Precordillera (~30°S)	Las Salinas anticline	68.59	68.48	4.5	1	Shortening supported by synorogenic stratigraphy, structural relationships, thermochronology data, & thermokinematic modeling	Jordan et al., 1993; 2001; Mardonez et al., 2020; Mackaman-Lofland et al., 2022 & references therein
Precordillera (~30°S)	Bermejo anticline	68.5	68.38	4.5	1	Shortening supported by synorogenic stratigraphy, structural relationships, thermochronology data, & thermokinematic modeling	Jordan et al., 1993; 2001; Mardonez et al., 2020; Mackaman-Lofland et al., 2022 & references therein
Sierras Pampeanas (~30°S)	Sierra de Maz	68.56	68.56	9	2	Shortening supported by synorogenic stratigraphy, structural relationships, thermochronology data, & thermokinematic modeling	Jordan et al., 1993; 2001; Mardonez et al., 2020; Mackaman-Lofland et al., 2022 & references therein
Sierras Pampeanas (~30°S)	Sierra de Valle Fértil	68.56	68	9	4.5	Shortening supported by synorogenic stratigraphy, structural relationships, thermochronology data, & thermokinematic modeling	Jordan et al., 1993; 2001; Mardonez et al., 2020; Mackaman-Lofland et al., 2022 & references therein
Sierras Pampeanas (~30°S)	Sierra de Famatina	67.9	67	9	4.5	Shortening supported by synorogenic stratigraphy, structural relationships, thermochronology data, & thermokinematic modeling	Jordan et al., 1993; 2001; Mardonez et al., 2020; Mackaman-Lofland et al., 2022 & references therein

## Sheet: Supplementary Data 7
Supplementary Data 7: Chronostratigraphic data for Retroarc foreland basin sediment accumulation histories
	Depo Age (Ma)	Height (m)	Rate (m/Myr)	Age Constraint	Sample/Chron	Source
(1) Calingasta Basin
location (-30.960402°, -69.410818°)
	7.2	1549	151.667	DZ MDA	VN07	Capaldi et al., 2020
	8.4	1367	93.4375	DZ MDA	VN01	Capaldi et al., 2020
	13.2	918.5	165.263	DZ MDA	VN06	Capaldi et al., 2020
	15.1	604.5	207.5	DZ MDA	VN05	Capaldi et al., 2020
	15.7	480	72	DZ MDA	VN04	Capaldi et al., 2020
	18.2	300	13.4831	DZ MDA	VN02	Capaldi et al., 2020
	27.1	180	4.77366	Ar/Ar igneous	VN03	Capaldi et al., 2020
	51.4	64		DZ MDA	VNS02	Capaldi et al., 2020
(2) Talacasto Basin
location (-31.000651°, -68.822009°)
	14.4	975	145.312	DZ MDA	TAL 16	Levina et al., 2014
	17.6	510	90.566	DZ MDA	TAL 13	Capaldi et al., 2020
	22.9	30	22.7273	DZ MDA	TAL 09	Levina et al., 2014
	24	5		DZ MDA	TAL 06	Levina et al., 2014
(3) Manantiales Basin					Geomagnetic Timescale
location (-32.043768°, -69.776093°)					Ogg, 2020
	10.9	4100	208.333	DZ MDA	3MT1228	Ronemus et al., 2024
	13.3	3600	375	DZ MDA	MA-10	Pinto et al., 2018
	14.1	3300	800	Magnetostratigraphy	C5ACn	Jordan et al., 1996
	14.6	2900	750	Magnetostratigraphy	C5ADn	Jordan et al., 1996
	15.2	2450	875	Magnetostratigraphy	C5Bn2n	Jordan et al., 1996
	16	1750	750	Magnetostratigraphy	C5Br	Jordan et al., 1996
	16.6	1300	636.364	Magnetostratigraphy	C5Cn2n	Jordan et al., 1996
	17.7	600	250	DZ MDA	51JBM14	Suriano et al., 2023
	18.1	500	24.3902	Ar/Ar igneous	MAN 09	Mackaman-Lofland et al., 2020
	22.2	400		DZ MDA	LP-01	Pinto et al., 2018
(4) Albarracin Basin
location (-31.685467°, -68.801203°)
	8.2	980	600	DZ MDA	QA20	Levina et al., 2014
	8.8	620	64.1667	DZ Fission Track	2	Verges et al., 2001
	14.8	235	129.444	DZ MDA	QA22	Levina et al., 2014
	16.6	2		DZ MDA	QA05	Levina et al., 2014
(5) Proximal Bermejo Basin (Sierra Vilicum Section)
location (-31.237621°, -68.426492°)
	5.7	1766	508.571	DZ MDA	VILE11	Plonka et al., 2023
	6.4	1410	395.833	DZ MDA	VILE10	Plonka et al., 2023
	7.6	935	210	DZ MDA	VILE09	Plonka et al., 2023
	8.7	704	283.077	DZ MDA	VILE08	Plonka et al., 2023
	10	336	89.6429	DZ MDA	VILE07	Plonka et al., 2023
	12.8	85	148	DZ MDA	VILE05	Plonka et al., 2023
	13.3	11		DZ MDA	VILE04	Plonka et al., 2023
(6) Proximal Bermejo Basin (Mogna Anticline)					Geomagnetic Timescale
location (-30.857677°, -68.501241°)					Cande and Kent, 1995
	1.8	3666	208.125	Magnetostratigraphy	C2n	Milana et al., 2003
	2.6	3499.5	333.333	Magnetostratigraphy	C2An.1n	Milana et al., 2003
	4.1	2999.5	312.5	Magnetostratigraphy	C3n.1n	Milana et al., 2003
	5.1	2687	416.429	Magnetostratigraphy	C3n.4n	Milana et al., 2003
	5.8	2395.5	505.714	Magnetostratigraphy	C3An.1n	Milana et al., 2003
	6.5	2041.5	465.588	Magnetostratigraphy	C3An.2n	Milana et al., 2003
	8.2	1250	573.75	Magnetostratigraphy	C4r.1n	Milana et al., 2003
	8.6	1020.5	229	Magnetostratigraphy	C4An	Milana et al., 2003
	9.6	791.5	208.214	Magnetostratigraphy	C4Ar.2n	Milana et al., 2003
	11	500	72.6087	Magnetostratigraphy	C5r.1n	Milana et al., 2003
	13.3	333	30.7407	Magnetostratigraphy	C5A Bn	Milana et al., 2003
	16	250	178.571	Magnetostratigraphy	C5Cn.1n	Milana et al., 2003
	16.7	125	138.833	Magnetostratigraphy	C5Cn.3n	Milana et al., 2003
	17.3	41.7		Magnetostratigraphy	C5Dn	Milana et al., 2003
(7) distal Bermejo Basin (Ampacama section)
location (-31.237600°, -67.746696°)
	0	755	142.857		top
	4.2	155	7.08861	DZ MDA	AMP03	Capaldi et al., 2020
	12.1	99		DZ MDA	AMP02	Capaldi et al., 2020

## Sheet: PlotDat5
Source sheet	all ages	0	0.00129523	0	0	0	0
Plot name	ProbDens3	0.06	0.00138529	5	0	119.94	0
Plot Type	16	0.12	0.00148114	5	25
1st free col	9	0.18	0.00158333	0	25
Sigma Level	1	0.24	0.00169246	0	0
Absolute Errs	TRUE	0.3	0.00180924	ErrBox	ErrBox
Symbol Type	1	0.36	0.00193445	5	0
Inverse Plot	FALSE	0.42	0.00206896	10	0
Color Plot	TRUE	0.48	0.00221373	10	49
3D plot	FALSE	0.54	0.00236977	5	49
Linear	FALSE	0.6	0.00253814	5	0
Data Range	A1:B210	0.66	0.00271989	ErrBox	ErrBox
Filled Symbols	FALSE	0.72	0.00291604	10	0
ConcAge	FALSE	0.78	0.00312751	15	0
ConcSwap	FALSE	0.84	0.00335509	15	47
1st Symbol-row	1	0.9	0.0035993	10	47
		0.96	0.0038604	10	0
		1.02	0.00413824	ErrBox	ErrBox
		1.08	0.00443227	15	0
		1.14	0.00474139	20	0
		1.2	0.00506397	20	24
		1.26	0.00539788	15	24
		1.32	0.00574055	15	0
		1.38	0.00608943	ErrBox	ErrBox
		1.44	0.0064429	20	0
		1.5	0.00680251	25	0
		1.56	0.00717699	25	9
		1.62	0.00758869	20	9
		1.68	0.00808102	20	0
		1.74	0.00872298	ErrBox	ErrBox
		1.8	0.00960681	25	0
		1.86	0.0108538	30	0
		1.92	0.0127123	30	11
		1.98	0.0158387	25	11
		2.04	0.0213224	25	0
		2.1	0.0292407	ErrBox	ErrBox
		2.16	0.0364291	30	0
		2.22	0.0380233	35	0
		2.28	0.0331122	35	9
		2.34	0.0260724	30	9
		2.4	0.0212787	30	0
		2.46	0.0196436	ErrBox	ErrBox
		2.52	0.0201072	35	0
		2.58	0.0216259	40	0
		2.64	0.0235311	40	8
		2.7	0.0253113	35	8
		2.76	0.0265608	35	0
		2.82	0.0270601	ErrBox	ErrBox
		2.88	0.0268427	40	0
		2.94	0.0261887	45	0
		3	0.0255401	45	3
		3.06	0.0253791	40	3
		3.12	0.0262032	40	0
		3.18	0.0287409	ErrBox	ErrBox
		3.24	0.033998	45	0
		3.3	0.0418957	50	0
		3.36	0.0491341	50	5
		3.42	0.0507774	45	5
		3.48	0.0458918	45	0
		3.54	0.0388374	ErrBox	ErrBox
		3.6	0.0339572	50	0
		3.66	0.032164	55	0
		3.72	0.0326182	55	4
		3.78	0.0350892	50	4
		3.84	0.0403733	50	0
		3.9	0.0485601	ErrBox	ErrBox
		3.96	0.0565806	55	0
		4.02	0.0596067	60	0
		4.08	0.0565976	60	8
		4.14	0.0515969	55	8
		4.2	0.0485123	55	0
		4.26	0.0478074	ErrBox	ErrBox
		4.32	0.0481581	60	0
		4.38	0.0485419	65	0
		4.44	0.0485914	65	2
		4.5	0.0482696	60	2
		4.56	0.0476579	60	0
		4.62	0.0468803	ErrBox	ErrBox
		4.68	0.046067	65	0
		4.74	0.0453308	70	0
		4.8	0.0447535	70	4
		4.86	0.044386	65	4
		4.92	0.0442575	65	0
		4.98	0.0443926	ErrBox	ErrBox
		5.04	0.0448395	70	0
		5.1	0.0457623	75	0
		5.16	0.047697	75	2
		5.22	0.0517719	70	2
		5.28	0.058808	70	0
		5.34	0.0668856	ErrBox	ErrBox
		5.4	0.0710292
		5.46	0.0681271
		5.52	0.0607328
		5.58	0.0534753
		5.64	0.0482418
		5.7	0.044447
		5.76	0.0413202
		5.82	0.0386486
		5.88	0.0364628
		5.94	0.0347688
		6	0.0335023
		6.06	0.0325621
		6.12	0.0318447
		6.18	0.0312615
		6.24	0.0307429
		6.3	0.0302379
		6.36	0.0297122
		6.42	0.0291481
		6.48	0.0285438
		6.54	0.0279132
		6.6	0.0272857
		6.66	0.0267059
		6.72	0.0262355
		6.78	0.025956
		6.84	0.0259681
		6.9	0.0263818
		6.96	0.0272885
		7.02	0.0287152
		7.08	0.0305744
		7.14	0.0326395
		7.2	0.034576
		7.26	0.0360362
		7.32	0.0367876
		7.38	0.0368152
		7.44	0.0363429
		7.5	0.035756
		7.56	0.0354598
		7.62	0.035729
		7.68	0.0366097
		7.74	0.0379026
		7.8	0.0392364
		7.86	0.0402053
		7.92	0.0405199
		7.98	0.0401118
		8.04	0.0391462
		8.1	0.0379427
		8.16	0.0368504
		8.22	0.0361373
		8.28	0.0359394
		8.34	0.0362706
		8.4	0.0370678
		8.46	0.0382411
		8.52	0.0397053
		8.58	0.041393
		8.64	0.043253
		8.7	0.0452441
		8.76	0.047329
		8.82	0.0494707
		8.88	0.0516307
		8.94	0.0537697
		9	0.055848
		9.06	0.0578273
		9.12	0.0596714
		9.18	0.0613476
		9.24	0.0628279
		9.3	0.0640894
		9.36	0.0651152
		9.42	0.0658945
		9.48	0.0664227
		9.54	0.0667014
		9.6	0.0667381
		9.66	0.0665456
		9.72	0.0661418
		9.78	0.0655489
		9.84	0.0647926
		9.9	0.0639016
		9.96	0.0629066
		10.02	0.0618395
		10.08	0.0607319
		10.14	0.0596146
		10.2	0.0585158
		10.26	0.0574598
		10.32	0.0564662
		10.38	0.0555485
		10.44	0.0547136
		10.5	0.0539618
		10.56	0.0532867
		10.62	0.0526768
		10.68	0.0521171
		10.74	0.0515911
		10.8	0.0510877
		10.86	0.0506347
		10.92	0.0504431
		10.98	0.0512391
		11.04	0.0543138
		11.1	0.0600441
		11.16	0.0655663
		11.22	0.0661873
		11.28	0.0609414
		11.34	0.0539183
		11.4	0.0490763
		11.46	0.0469476
		11.52	0.0462829
		11.58	0.0461129
		11.64	0.0460734
		11.7	0.0460673
		11.76	0.0460606
		11.82	0.0460291
		11.88	0.0459527
		11.94	0.0458171
		12	0.0456145
		12.06	0.0453451
		12.12	0.0450163
		12.18	0.0446415
		12.24	0.0442381
		12.3	0.0438256
		12.36	0.043423
		12.42	0.0430475
		12.48	0.0427135
		12.54	0.0424334
		12.6	0.0422181
		12.66	0.0420784
		12.72	0.0420268
		12.78	0.0420768
		12.84	0.0422418
		12.9	0.0425316
		12.96	0.042947
		13.02	0.0434752
		13.08	0.0440853
		13.14	0.044727
		13.2	0.0453338
		13.26	0.0458301
		13.32	0.0461422
		13.38	0.0462103
		13.44	0.0459993
		13.5	0.0455095
		13.56	0.0448084
		13.62	0.0441687
		13.68	0.0443893
		13.74	0.0468336
		13.8	0.0519409
		13.86	0.0568934
		13.92	0.0570264
		13.98	0.0513867
		14.04	0.0440669
		14.1	0.0390245
		14.16	0.0367937
		14.22	0.0361344
		14.28	0.0360955
		14.34	0.0363382
		14.4	0.0367944
		14.46	0.0374552
		14.52	0.0383097
		14.58	0.0393302
		14.64	0.0404671
		14.7	0.0416468
		14.76	0.0427747
		14.82	0.0437431
		14.88	0.0444431
		14.94	0.0447793
		15	0.0446839
		15.06	0.0441274
		15.12	0.043123
		15.18	0.041724
		15.24	0.0400154
		15.3	0.0381004
		15.36	0.0360864
		15.42	0.0340722
		15.48	0.0321394
		15.54	0.0303475
		15.6	0.0287345
		15.66	0.0273201
		15.72	0.0261103
		15.78	0.0251059
		15.84	0.0243233
		15.9	0.0238899
		15.96	0.0243215
		16.02	0.0267815
		16.08	0.0322236
		16.14	0.0389751
		16.2	0.042385
		16.26	0.0396474
		16.32	0.033481
		16.38	0.0284503
		16.44	0.0261453
		16.5	0.0255375
		16.56	0.0254035
		16.62	0.0251893
		16.68	0.0247566
		16.74	0.0241069
		16.8	0.0232858
		16.86	0.0223566
		16.92	0.0213874
		16.98	0.0204403
		17.04	0.0195637
		17.1	0.0187882
		17.16	0.0181268
		17.22	0.0175777
		17.28	0.0171289
		17.34	0.0167629
		17.4	0.0164612
		17.46	0.0162066
		17.52	0.0159849
		17.58	0.0157863
		17.64	0.0156052
		17.7	0.0154422
		17.76	0.0153072
		17.82	0.0152253
		17.88	0.0152431
		17.94	0.0154327
		18	0.0158845
		18.06	0.0166811
		18.12	0.0178516
		18.18	0.0193205
		18.24	0.0208794
		18.3	0.0222144
		18.36	0.0229933
		18.42	0.0229858
		18.48	0.0221555
		18.54	0.0206756
		18.6	0.0188576
		18.66	0.0170341
		18.72	0.0154548
		18.78	0.0142386
		18.84	0.0133863
		18.9	0.0128271
		18.96	0.0124691
		19.02	0.0122319
		19.08	0.0120596
		19.14	0.0119192
		19.2	0.0117936
		19.26	0.0116753
		19.32	0.0115609
		19.38	0.0114495
		19.44	0.0113404
		19.5	0.0112335
		19.56	0.0111286
		19.62	0.0110256
		19.68	0.0109242
		19.74	0.0108244
		19.8	0.0107259
		19.86	0.0106287
		19.92	0.0105325
		19.98	0.0104373
		20.04	0.0103429
		20.1	0.0102493
		20.16	0.0101563
		20.22	0.0100639
		20.28	0.00997217
		20.34	0.00988097
		20.4	0.00979037
		20.46	0.00970039
		20.52	0.0096111
		20.58	0.00952264
		20.64	0.00943517
		20.7	0.00934907
		20.76	0.00926515
		20.82	0.00918542
		20.88	0.00911471
		20.94	0.00906402
		21	0.0090561
		21.06	0.00913277
		21.12	0.00936087
		21.18	0.00983001
		21.24	0.0106338
		21.3	0.0118298
		21.36	0.0133876
		21.42	0.0151493
		21.48	0.0168349
		21.54	0.0181107
		21.6	0.0187032
		21.66	0.0185068
		21.72	0.0176272
		21.78	0.0163363
		21.84	0.0149633
		21.9	0.01378
		21.96	0.0129322
		22.02	0.0124352
		22.08	0.0122139
		22.14	0.0121573
		22.2	0.0121602
		22.26	0.0121439
		22.32	0.0120603
		22.38	0.0118868
		22.44	0.0116192
		22.5	0.0112657
		22.56	0.010842
		22.62	0.0103686
		22.68	0.0098673
		22.74	0.00935944
		22.8	0.00886408
		22.86	0.00839668
		22.92	0.0079685
		22.98	0.00758643
		23.04	0.00725333
		23.1	0.0069687
		23.16	0.00672952
		23.22	0.00653113
		23.28	0.00636812
		23.34	0.00623513
		23.4	0.00612787
		23.46	0.00604465
		23.52	0.0059891
		23.58	0.00597494
		23.64	0.00603276
		23.7	0.00621672
		23.76	0.0066058
		23.82	0.00729109
		23.88	0.0083427
		23.94	0.00975966
		24	0.0114227
		24.06	0.0130819
		24.12	0.0144047
		24.18	0.0150792
		24.24	0.0149323
		24.3	0.0140002
		24.36	0.0125131
		24.42	0.0108029
		24.48	0.00918379
		24.54	0.00786427
		24.6	0.00692199
		24.66	0.00633362
		24.72	0.0060314
		24.78	0.00595825
		24.84	0.00610732
		24.9	0.00654263
		24.96	0.00739773
		25.02	0.00884335
		25.08	0.0110151
		25.14	0.0139097
		25.2	0.0172882
		25.26	0.0206512
		25.32	0.0233335
		25.38	0.0247122
		25.44	0.024441
		25.5	0.0225928
		25.56	0.0196292
		25.62	0.0162158
		25.68	0.012985
		25.74	0.0103633
		25.8	0.00852348
		25.86	0.00744716
		25.92	0.00703325
		25.98	0.00718693
		26.04	0.00785251
		26.1	0.00898763
		26.16	0.0105035
		26.22	0.0122116
		26.28	0.0138191
		26.34	0.0149929
		26.4	0.0154759
		26.46	0.0152004
		26.52	0.0143381
		26.58	0.0132531
		26.64	0.0123738
		26.7	0.0120393
		26.76	0.0123777
		26.82	0.0132613
		26.88	0.0143522
		26.94	0.0152241
		27	0.0155192
		27.06	0.0150787
		27.12	0.0139969
		27.18	0.0125774
		27.24	0.0112216
		27.3	0.010302
		27.36	0.0100635
		27.42	0.0105706
		27.48	0.0116945
		27.54	0.0131374
		27.6	0.0144983
		27.66	0.0153809
		27.72	0.0155144
		27.78	0.014841
		27.84	0.0135234
		27.9	0.0118689
		27.96	0.0102082
		28.02	0.00879027
		28.08	0.00773382
		28.14	0.00703915
		28.2	0.00663536
		28.26	0.00643028
		28.32	0.00634346
		28.38	0.00631874
		28.44	0.00632294
		28.5	0.00633898
		28.56	0.00635907
		28.62	0.00638003
		28.68	0.00640061
		28.74	0.00642034
		28.8	0.00643901
		28.86	0.00645648
		28.92	0.00647265
		28.98	0.00648742
		29.04	0.00650072
		29.1	0.00651251
		29.16	0.00652279
		29.22	0.00653163
		29.28	0.00653927
		29.34	0.00654621
		29.4	0.00655347
		29.46	0.00656286
		29.52	0.00657751
		29.58	0.00660243
		29.64	0.00664523
		29.7	0.00671669
		29.76	0.00683101
		29.82	0.00700539
		29.88	0.00725852
		29.94	0.00760774
		30	0.00806501
		30.06	0.00863212
		30.12	0.00929605
		30.18	0.0100261
		30.24	0.0107739
		30.3	0.0114775
		30.36	0.012069
		30.42	0.0124856
		30.48	0.0126809
		30.54	0.0126347
		30.6	0.0123575
		30.66	0.0118913
		30.72	0.011303
		30.78	0.0106746
		30.84	0.0100919
		30.9	0.00963185
		30.96	0.00935351
		31.02	0.00929075
		31.08	0.00944855
		31.14	0.00980253
		31.2	0.0103016
		31.26	0.0108737
		31.32	0.0114351
		31.38	0.0119011
		31.44	0.0121987
		31.5	0.0122768
		31.56	0.0121142
		31.62	0.0117213
		31.68	0.0111368
		31.74	0.0104193
		31.8	0.00963639
		31.86	0.00885313
		31.92	0.00812321
		31.98	0.00748348
		32.04	0.00695274
		32.1	0.00653376
		32.16	0.00621751
		32.22	0.005988
		32.28	0.00582668
		32.34	0.00571571
		32.4	0.00563984
		32.46	0.00558719
		32.52	0.0055492
		32.58	0.00552009
		32.64	0.00549621
		32.7	0.00547538
		32.76	0.00545637
		32.82	0.00543852
		32.88	0.00542153
		32.94	0.00540523
		33	0.00538959
		33.06	0.0053746
		33.12	0.00536027
		33.18	0.00534663
		33.24	0.00533372
		33.3	0.00532156
		33.36	0.0053102
		33.42	0.00529968
		33.48	0.00529003
		33.54	0.0052813
		33.6	0.00527352
		33.66	0.00526676
		33.72	0.00526104
		33.78	0.00525641
		33.84	0.00525293
		33.9	0.00525064
		33.96	0.00524957
		34.02	0.00524978
		34.08	0.00525131
		34.14	0.00525419
		34.2	0.00525847
		34.26	0.00526418
		34.32	0.00527135
		34.38	0.00528001
		34.44	0.00529018
		34.5	0.00530188
		34.56	0.00531511
		34.62	0.00532987
		34.68	0.00534617
		34.74	0.00536398
		34.8	0.00538329
		34.86	0.00540406
		34.92	0.00542625
		34.98	0.0054498
		35.04	0.00547464
		35.1	0.00550071
		35.16	0.0055279
		35.22	0.00555612
		35.28	0.00558527
		35.34	0.00561522
		35.4	0.00564587
		35.46	0.00567713
		35.52	0.00570897
		35.58	0.00574149
		35.64	0.00577507
		35.7	0.00581053
		35.76	0.00584951
		35.82	0.00589495
		35.88	0.00595163
		35.94	0.00602694
		36	0.00613142
		36.06	0.00627903
		36.12	0.00648671
		36.18	0.00677289
		36.24	0.00715466
		36.3	0.00764374
		36.36	0.00824161
		36.42	0.00893502
		36.48	0.00969293
		36.54	0.0104666
		36.6	0.0111934
		36.66	0.0118048
		36.72	0.0122364
		36.78	0.0124396
		36.84	0.0123901
		36.9	0.0120929
		36.96	0.0115809
		37.02	0.0109093
		37.08	0.0101449
		37.14	0.00935527
		37.2	0.00859907
		37.26	0.00791931
		37.32	0.00734086
		37.38	0.00687157
		37.44	0.00650594
		37.5	0.00622993
		37.56	0.00602555
		37.62	0.00587462
		37.68	0.00576104
		37.74	0.00567197
		37.8	0.00559797
		37.86	0.00553259
		37.92	0.00547173
		37.98	0.00541297
		38.04	0.00535499
		38.1	0.00529716
		38.16	0.00523925
		38.22	0.00518124
		38.28	0.00512321
		38.34	0.0050653
		38.4	0.00500766
		38.46	0.00495046
		38.52	0.00489383
		38.58	0.00483793
		38.64	0.00478289
		38.7	0.00472885
		38.76	0.00467591
		38.82	0.00462419
		38.88	0.00457378
		38.94	0.00452477
		39	0.00447726
		39.06	0.00443131
		39.12	0.00438699
		39.18	0.00434436
		39.24	0.0043035
		39.3	0.00426444
		39.36	0.00422725
		39.42	0.00419197
		39.48	0.00415866
		39.54	0.00412735
		39.6	0.00409811
		39.66	0.00407098
		39.72	0.00404602
		39.78	0.00402327
		39.84	0.00400281
		39.9	0.00398467
		39.96	0.00396894
		40.02	0.00395565
		40.08	0.00394489
		40.14	0.00393671
		40.2	0.00393119
		40.26	0.00392837
		40.32	0.00392832
		40.38	0.00393109
		40.44	0.00393673
		40.5	0.00394528
		40.56	0.00395676
		40.62	0.0039712
		40.68	0.00398859
		40.74	0.00400893
		40.8	0.00403218
		40.86	0.00405828
		40.92	0.00408718
		40.98	0.00411875
		41.04	0.00415289
		41.1	0.00418944
		41.16	0.00422824
		41.22	0.00426907
		41.28	0.0043117
		41.34	0.00435588
		41.4	0.00440133
		41.46	0.00444774
		41.52	0.00449477
		41.58	0.00454209
		41.64	0.00458933
		41.7	0.00463611
		41.76	0.00468204
		41.82	0.00472673
		41.88	0.00476978
		41.94	0.0048108
		42	0.0048494
		42.06	0.00488521
		42.12	0.00491788
		42.18	0.00494707
		42.24	0.00497248
		42.3	0.00499382
		42.36	0.00501087
		42.42	0.00502342
		42.48	0.00503129
		42.54	0.00503438
		42.6	0.00503262
		42.66	0.00502596
		42.72	0.00501442
		42.78	0.00499806
		42.84	0.00497701
		42.9	0.00495139
		42.96	0.00492141
		43.02	0.00488729
		43.08	0.0048493
		43.14	0.00480774
		43.2	0.00476292
		43.26	0.00471519
		43.32	0.00466491
		43.38	0.00461248
		43.44	0.00455825
		43.5	0.00450264
		43.56	0.00444604
		43.62	0.00438882
		43.68	0.00433137
		43.74	0.00427405
		43.8	0.00421723
		43.86	0.00416124
		43.92	0.00410638
		43.98	0.00405296
		44.04	0.00400126
		44.1	0.00395152
		44.16	0.00390397
		44.22	0.00385881
		44.28	0.00381623
		44.34	0.00377639
		44.4	0.00373942
		44.46	0.00370544
		44.52	0.00367455
		44.58	0.00364684
		44.64	0.00362238
		44.7	0.00360123
		44.76	0.00358343
		44.82	0.00356902
		44.88	0.00355802
		44.94	0.00355047
		45	0.00354639
		45.06	0.00354577
		45.12	0.00354864
		45.18	0.00355499
		45.24	0.00356483
		45.3	0.00357814
		45.36	0.00359493
		45.42	0.00361517
		45.48	0.00363884
		45.54	0.00366592
		45.6	0.00369636
		45.66	0.0037301
		45.72	0.00376709
		45.78	0.00380725
		45.84	0.00385048
		45.9	0.00389668
		45.96	0.00394571
		46.02	0.00399742
		46.08	0.00405166
		46.14	0.00410823
		46.2	0.00416692
		46.26	0.0042275
		46.32	0.00428974
		46.38	0.00435336
		46.44	0.00441808
		46.5	0.00448362
		46.56	0.00454966
		46.62	0.00461589
		46.68	0.00468198
		46.74	0.00474761
		46.8	0.00481246
		46.86	0.0048762
		46.92	0.00493853
		46.98	0.00499914
		47.04	0.00505774
		47.1	0.00511407
		47.16	0.00516787
		47.22	0.00521893
		47.28	0.00526704
		47.34	0.00531204
		47.4	0.00535379
		47.46	0.00539217
		47.52	0.00542711
		47.58	0.00545856
		47.64	0.00548649
		47.7	0.00551092
		47.76	0.00553188
		47.82	0.00554943
		47.88	0.00556365
		47.94	0.00557464
		48	0.00558251
		48.06	0.0055874
		48.12	0.00558943
		48.18	0.00558874
		48.24	0.00558548
		48.3	0.00557978
		48.36	0.00557179
		48.42	0.00556163
		48.48	0.00554941
		48.54	0.00553524
		48.6	0.00551922
		48.66	0.00550143
		48.72	0.00548193
		48.78	0.00546078
		48.84	0.00543801
		48.9	0.00541365
		48.96	0.00538772
		49.02	0.00536021
		49.08	0.00533112
		49.14	0.00530045
		49.2	0.00526819
		49.26	0.00523431
		49.32	0.00519883
		49.38	0.00516171
		49.44	0.00512296
		49.5	0.0050826
		49.56	0.00504064
		49.62	0.00499712
		49.68	0.00495206
		49.74	0.00490555
		49.8	0.00485766
		49.86	0.00480847
		49.92	0.0047581
		49.98	0.00470667
		50.04	0.00465434
		50.1	0.00460126
		50.16	0.00454761
		50.22	0.00449359
		50.28	0.00443941
		50.34	0.00438532
		50.4	0.00433155
		50.46	0.00427839
		50.52	0.00422614
		50.58	0.0041751
		50.64	0.00412564
		50.7	0.00407812
		50.76	0.00403294
		50.82	0.00399055
		50.88	0.00395143
		50.94	0.00391609
		51	0.00388508
		51.06	0.00385898
		51.12	0.00383843
		51.18	0.00382407
		51.24	0.00381656
		51.3	0.0038166
		51.36	0.00382485
		51.42	0.00384196
		51.48	0.00386852
		51.54	0.00390506
		51.6	0.00395201
		51.66	0.00400967
		51.72	0.00407815
		51.78	0.00415742
		51.84	0.0042472
		51.9	0.00434696
		51.96	0.00445593
		52.02	0.00457307
		52.08	0.00469705
		52.14	0.00482629
		52.2	0.00495895
		52.26	0.00509298
		52.32	0.00522616
		52.38	0.00535613
		52.44	0.00548048
		52.5	0.0055968
		52.56	0.00570274
		52.62	0.00579611
		52.68	0.00587493
		52.74	0.00593749
		52.8	0.00598245
		52.86	0.00600881
		52.92	0.00601603
		52.98	0.00600399
		53.04	0.00597301
		53.1	0.00592383
		53.16	0.0058576
		53.22	0.00577582
		53.28	0.00568029
		53.34	0.00557304
		53.4	0.00545629
		53.46	0.00533233
		53.52	0.00520351
		53.58	0.0050721
		53.64	0.00494028
		53.7	0.00481009
		53.76	0.00468333
		53.82	0.0045616
		53.88	0.00444621
		53.94	0.00433824
		54	0.00423846
		54.06	0.00414741
		54.12	0.00406538
		54.18	0.00399244
		54.24	0.00392846
		54.3	0.00387317
		54.36	0.00382614
		54.42	0.00378686
		54.48	0.00375475
		54.54	0.00372919
		54.6	0.00370952
		54.66	0.00369511
		54.72	0.00368533
		54.78	0.00367957
		54.84	0.0036773
		54.9	0.00367799
		54.96	0.00368119
		55.02	0.00368648
		55.08	0.00369352
		55.14	0.00370198
		55.2	0.00371161
		55.26	0.00372217
		55.32	0.00373348
		55.38	0.00374537
		55.44	0.00375772
		55.5	0.00377042
		55.56	0.00378338
		55.62	0.00379653
		55.68	0.00380981
		55.74	0.00382318
		55.8	0.0038366
		55.86	0.00385003
		55.92	0.00386344
		55.98	0.00387683
		56.04	0.00389017
		56.1	0.00390343
		56.16	0.00391662
		56.22	0.0039297
		56.28	0.00394268
		56.34	0.00395554
		56.4	0.00396826
		56.46	0.00398085
		56.52	0.00399327
		56.58	0.00400554
		56.64	0.00401764
		56.7	0.00402955
		56.76	0.00404127
		56.82	0.00405278
		56.88	0.00406409
		56.94	0.00407517
		57	0.00408602
		57.06	0.00409664
		57.12	0.004107
		57.18	0.00411711
		57.24	0.00412694
		57.3	0.00413651
		57.36	0.00414579
		57.42	0.00415478
		57.48	0.00416347
		57.54	0.00417185
		57.6	0.00417991
		57.66	0.00418765
		57.72	0.00419507
		57.78	0.00420214
		57.84	0.00420887
		57.9	0.00421525
		57.96	0.00422128
		58.02	0.00422694
		58.08	0.00423223
		58.14	0.00423715
		58.2	0.00424168
		58.26	0.00424584
		58.32	0.0042496
		58.38	0.00425298
		58.44	0.00425595
		58.5	0.00425852
		58.56	0.00426069
		58.62	0.00426245
		58.68	0.00426379
		58.74	0.00426473
		58.8	0.00426524
		58.86	0.00426534
		58.92	0.00426502
		58.98	0.00426427
		59.04	0.00426311
		59.1	0.00426152
		59.16	0.0042595
		59.22	0.00425706
		59.28	0.0042542
		59.34	0.00425092
		59.4	0.00424721
		59.46	0.00424308
		59.52	0.00423853
		59.58	0.00423356
		59.64	0.00422818
		59.7	0.00422238
		59.76	0.00421617
		59.82	0.00420955
		59.88	0.00420252
		59.94	0.00419509
		60	0.00418727
		60.06	0.00417905
		60.12	0.00417044
		60.18	0.00416145
		60.24	0.00415207
		60.3	0.00414232
		60.36	0.0041322
		60.42	0.00412171
		60.48	0.00411086
		60.54	0.00409966
		60.6	0.00408812
		60.66	0.00407623
		60.72	0.00406401
		60.78	0.00405146
		60.84	0.00403859
		60.9	0.0040254
		60.96	0.00401191
		61.02	0.00399812
		61.08	0.00398404
		61.14	0.00396968
		61.2	0.00395504
		61.26	0.00394013
		61.32	0.00392496
		61.38	0.00390954
		61.44	0.00389388
		61.5	0.00387798
		61.56	0.00386185
		61.62	0.00384551
		61.68	0.00382895
		61.74	0.0038122
		61.8	0.00379524
		61.86	0.00377811
		61.92	0.0037608
		61.98	0.00374333
		62.04	0.00372569
		62.1	0.00370791
		62.16	0.00368999
		62.22	0.00367193
		62.28	0.00365375
		62.34	0.00363546
		62.4	0.00361706
		62.46	0.00359856
		62.52	0.00357997
		62.58	0.00356131
		62.64	0.00354256
		62.7	0.00352376
		62.76	0.00350489
		62.82	0.00348598
		62.88	0.00346703
		62.94	0.00344804
		63	0.00342903
		63.06	0.00341001
		63.12	0.00339097
		63.18	0.00337193
		63.24	0.00335289
		63.3	0.00333387
		63.36	0.00331486
		63.42	0.00329588
		63.48	0.00327694
		63.54	0.00325803
		63.6	0.00323916
		63.66	0.00322035
		63.72	0.00320159
		63.78	0.0031829
		63.84	0.00316427
		63.9	0.00314572
		63.96	0.00312725
		64.02	0.00310887
		64.08	0.00309057
		64.14	0.00307237
		64.2	0.00305427
		64.26	0.00303627
		64.32	0.00301838
		64.38	0.00300061
		64.44	0.00298295
		64.5	0.00296541
		64.56	0.00294799
		64.62	0.0029307
		64.68	0.00291354
		64.74	0.00289652
		64.8	0.00287963
		64.86	0.00286288
		64.92	0.00284627
		64.98	0.00282981
		65.04	0.00281349
		65.1	0.00279733
		65.16	0.00278131
		65.22	0.00276545
		65.28	0.00274974
		65.34	0.00273418
		65.4	0.00271878
		65.46	0.00270354
		65.52	0.00268846
		65.58	0.00267354
		65.64	0.00265878
		65.7	0.00264418
		65.76	0.00262974
		65.82	0.00261546
		65.88	0.00260134
		65.94	0.00258739
		66	0.0025736
		66.06	0.00255997
		66.12	0.0025465
		66.18	0.00253319
		66.24	0.00252004
		66.3	0.00250705
		66.36	0.00249422
		66.42	0.00248155
		66.48	0.00246903
		66.54	0.00245667
		66.6	0.00244447
		66.66	0.00243242
		66.72	0.00242052
		66.78	0.00240877
		66.84	0.00239717
		66.9	0.00238572
		66.96	0.00237441
		67.02	0.00236325
		67.08	0.00235223
		67.14	0.00234135
		67.2	0.00233061
		67.26	0.00232001
		67.32	0.00230954
		67.38	0.00229921
		67.44	0.002289
		67.5	0.00227892
		67.56	0.00226897
		67.62	0.00225915
		67.68	0.00224945
		67.74	0.00223986
		67.8	0.0022304
		67.86	0.00222105
		67.92	0.00221181
		67.98	0.00220269
		68.04	0.00219367
		68.1	0.00218476
		68.16	0.00217595
		68.22	0.00216725
		68.28	0.00215864
		68.34	0.00215013
		68.4	0.00214171
		68.46	0.00213339
		68.52	0.00212515
		68.58	0.002117
		68.64	0.00210894
		68.7	0.00210096
		68.76	0.00209306
		68.82	0.00208523
		68.88	0.00207748
		68.94	0.00206981
		69	0.0020622
		69.06	0.00205466
		69.12	0.00204719
		69.18	0.00203979
		69.24	0.00203244
		69.3	0.00202515
		69.36	0.00201792
		69.42	0.00201075
		69.48	0.00200363
		69.54	0.00199656
		69.6	0.00198953
		69.66	0.00198256
		69.72	0.00197563
		69.78	0.00196874
		69.84	0.00196189
		69.9	0.00195508
		69.96	0.00194831
		70.02	0.00194157
		70.08	0.00193487
		70.14	0.0019282
		70.2	0.00192156
		70.26	0.00191494
		70.32	0.00190835
		70.38	0.00190179
		70.44	0.00189525
		70.5	0.00188873
		70.56	0.00188223
		70.62	0.00187574
		70.68	0.00186928
		70.74	0.00186283
		70.8	0.00185639
		70.86	0.00184997
		70.92	0.00184355
		70.98	0.00183715
		71.04	0.00183075
		71.1	0.00182437
		71.16	0.00181799
		71.22	0.00181161
		71.28	0.00180524
		71.34	0.00179887
		71.4	0.0017925
		71.46	0.00178614
		71.52	0.00177977
		71.58	0.00177339
		71.64	0.00176702
		71.7	0.00176065
		71.76	0.00175426
		71.82	0.00174788
		71.88	0.00174149
		71.94	0.00173509
		72	0.00172869
		72.06	0.00172228
		72.12	0.00171586
		72.18	0.00170943
		72.24	0.00170299
		72.3	0.00169654
		72.36	0.00169008
		72.42	0.00168361
		72.48	0.00167713
		72.54	0.00167063
		72.6	0.00166412
		72.66	0.0016576
		72.72	0.00165107
		72.78	0.00164452
		72.84	0.00163795
		72.9	0.00163137
		72.96	0.00162478
		73.02	0.00161817
		73.08	0.00161155
		73.14	0.0016049
		73.2	0.00159824
		73.26	0.00159157
		73.32	0.00158488
		73.38	0.00157818
		73.44	0.00157146
		73.5	0.00156472
		73.56	0.00155797
		73.62	0.0015512
		73.68	0.00154441
		73.74	0.00153761
		73.8	0.00153079
		73.86	0.00152395
		73.92	0.0015171
		73.98	0.00151023
		74.04	0.00150334
		74.1	0.00149644
		74.16	0.00148952
		74.22	0.00148259
		74.28	0.00147564
		74.34	0.00146867
		74.4	0.0014617
		74.46	0.0014547
		74.52	0.00144769
		74.58	0.00144067
		74.64	0.00143363
		74.7	0.00142658
		74.76	0.00141951
		74.82	0.00141243
		74.88	0.00140534
		74.94	0.00139823
		75	0.00139111
		75.06	0.00138398
		75.12	0.00137684
		75.18	0.00136969
		75.24	0.00136253
		75.3	0.00135535
		75.36	0.00134817
		75.42	0.00134098
		75.48	0.00133377
		75.54	0.00132656
		75.6	0.00131934
		75.66	0.00131211
		75.72	0.00130487
		75.78	0.00129763
		75.84	0.00129038
		75.9	0.00128312
		75.96	0.00127586
		76.02	0.00126859
		76.08	0.00126132
		76.14	0.00125405
		76.2	0.00124676
		76.26	0.00123948
		76.32	0.00123219
		76.38	0.00122491
		76.44	0.00121761
		76.5	0.00121032
		76.56	0.00120303
		76.62	0.00119574
		76.68	0.00118844
		76.74	0.00118115
		76.8	0.00117386
		76.86	0.00116657
		76.92	0.00115929
		76.98	0.001152
		77.04	0.00114472
		77.1	0.00113745
		77.16	0.00113018
		77.22	0.0011229
		77.28	0.00111564
		77.34	0.00110839
		77.4	0.00110114
		77.46	0.0010939
		77.52	0.00108667
		77.58	0.00107944
		77.64	0.00107223
		77.7	0.00106502
		77.76	0.00105783
		77.82	0.00105064
		77.88	0.00104346
		77.94	0.0010363
		78	0.00102915
		78.06	0.00102201
		78.12	0.00101488
		78.18	0.00100777
		78.24	0.00100067
		78.3	0.000993585
		78.36	0.000986516
		78.42	0.000979462
		78.48	0.000972424
		78.54	0.000965402
		78.6	0.000958397
		78.66	0.00095141
		78.72	0.00094444
		78.78	0.000937489
		78.84	0.000930557
		78.9	0.000923644
		78.96	0.000916751
		79.02	0.000909878
		79.08	0.000903026
		79.14	0.000896195
		79.2	0.000889385
		79.26	0.000882597
		79.32	0.000875832
		79.38	0.00086909
		79.44	0.00086237
		79.5	0.000855675
		79.56	0.000849003
		79.62	0.000842356
		79.68	0.000835733
		79.74	0.000829136
		79.8	0.000822559
		79.86	0.000816013
		79.92	0.000809494
		79.98	0.000803001
		80.04	0.000796531
		80.1	0.000790092
		80.16	0.000783682
		80.22	0.000777299
		80.28	0.000770945
		80.34	0.000764619
		80.4	0.000758322
		80.46	0.000752054
		80.52	0.000745816
		80.58	0.000739607
		80.64	0.000733429
		80.7	0.000727281
		80.76	0.000721163
		80.82	0.000715077
		80.88	0.000709021
		80.94	0.000702992
		81	0.000697
		81.06	0.000691039
		81.12	0.00068511
		81.18	0.000679214
		81.24	0.00067335
		81.3	0.000667518
		81.36	0.00066172
		81.42	0.000655954
		81.48	0.000650222
		81.54	0.000644523
		81.6	0.000638857
		81.66	0.000633225
		81.72	0.000627627
		81.78	0.000622063
		81.84	0.000616532
		81.9	0.000611037
		81.96	0.000605575
		82.02	0.000600148
		82.08	0.000594755
		82.14	0.000589397
		82.2	0.000584074
		82.26	0.000578786
		82.32	0.000573532
		82.38	0.000568314
		82.44	0.00056313
		82.5	0.000557982
		82.56	0.000552868
		82.62	0.00054779
		82.68	0.000542748
		82.74	0.00053774
		82.8	0.000532768
		82.86	0.000527831
		82.92	0.000522929
		82.98	0.000518063
		83.04	0.000513232
		83.1	0.000508437
		83.16	0.000503676
		83.22	0.000498951
		83.28	0.000494262
		83.34	0.000489608
		83.4	0.000484989
		83.46	0.000480405
		83.52	0.000475856
		83.58	0.000471342
		83.64	0.000466864
		83.7	0.00046242
		83.76	0.000458012
		83.82	0.000453638
		83.88	0.000449299
		83.94	0.000444995
		84	0.000440726
		84.06	0.000436491
		84.12	0.00043229
		84.18	0.000428124
		84.24	0.000423992
		84.3	0.000419895
		84.36	0.000415831
		84.42	0.000411801
		84.48	0.000407806
		84.54	0.000403843
		84.6	0.000399915
		84.66	0.00039602
		84.72	0.000392158
		84.78	0.00038833
		84.84	0.000384534
		84.9	0.000380772
		84.96	0.000377042
		85.02	0.000373345
		85.08	0.00036968
		85.14	0.000366048
		85.2	0.000362448
		85.26	0.00035888
		85.32	0.000355344
		85.38	0.000351839
		85.44	0.000348366
		85.5	0.000344924
		85.56	0.000341514
		85.62	0.000338135
		85.68	0.000334786
		85.74	0.000331468
		85.8	0.00032818
		85.86	0.000324923
		85.92	0.000321696
		85.98	0.000318499
		86.04	0.000315331
		86.1	0.000312193
		86.16	0.000309085
		86.22	0.000306005
		86.28	0.000302955
		86.34	0.000299933
		86.4	0.00029694
		86.46	0.000293975
		86.52	0.000291039
		86.58	0.00028813
		86.64	0.000285249
		86.7	0.000282396
		86.76	0.00027957
		86.82	0.000276772
		86.88	0.000274
		86.94	0.000271255
		87	0.000268537
		87.06	0.000265845
		87.12	0.000263175
		87.18	0.000260535
		87.24	0.000257921
		87.3	0.000255328
		87.36	0.000252765
		87.42	0.000250227
		87.48	0.000247714
		87.54	0.000245226
		87.6	0.000242762
		87.66	0.000240323
		87.72	0.000237908
		87.78	0.000235516
		87.84	0.000233149
		87.9	0.000230804
		87.96	0.000228483
		88.02	0.000226185
		88.08	0.00022391
		88.14	0.000221658
		88.2	0.000219428
		88.26	0.00021722
		88.32	0.000215035
		88.38	0.000212871
		88.44	0.000210729
		88.5	0.000208608
		88.56	0.000206509
		88.62	0.00020443
		88.68	0.000202373
		88.74	0.000200336
		88.8	0.000198319
		88.86	0.000196323
		88.92	0.000194347
		88.98	0.000192391
		89.04	0.000190455
		89.1	0.000188538
		89.16	0.00018664
		89.22	0.000184762
		89.28	0.000182902
		89.34	0.000181061
		89.4	0.000179239
		89.46	0.000177435
		89.52	0.000175649
		89.58	0.000173882
		89.64	0.000172132
		89.7	0.0001704
		89.76	0.000168685
		89.82	0.000166988
		89.88	0.000165307
		89.94	0.000163644
		90	0.000161997
		90.06	0.000160368
		90.12	0.000158754
		90.18	0.000157157
		90.24	0.000155576
		90.3	0.000154011
		90.36	0.000152461
		90.42	0.000150928
		90.48	0.000149409
		90.54	0.000147906
		90.6	0.000146418
		90.66	0.000144945
		90.72	0.000143487
		90.78	0.000142044
		90.84	0.000140615
		90.9	0.0001392
		90.96	0.0001378
		91.02	0.000136414
		91.08	0.000135042
		91.14	0.000133683
		91.2	0.000132338
		91.26	0.000131002
		91.32	0.000129684
		91.38	0.000128379
		91.44	0.000127087
		91.5	0.000125808
		91.56	0.000124542
		91.62	0.000123289
		91.68	0.000122048
		91.74	0.000120819
		91.8	0.000119603
		91.86	0.000118399
		91.92	0.000117206
		91.98	0.000116026
		92.04	0.000114857
		92.1	0.000113701
		92.16	0.000112555
		92.22	0.000111421
		92.28	0.000110298
		92.34	0.000109186
		92.4	0.000108086
		92.46	0.000106996
		92.52	0.000105917
		92.58	0.000104848
		92.64	0.000103791
		92.7	0.000102743
		92.76	0.000101706
		92.82	0.000100679
		92.88	9.96628e-05
		92.94	9.86562e-05
		93	9.76594e-05
		93.06	9.66725e-05
		93.12	9.56953e-05
		93.18	9.47277e-05
		93.24	9.37696e-05
		93.3	9.2821e-05
		93.36	9.18816e-05
		93.42	9.09514e-05
		93.48	9.00304e-05
		93.54	8.91184e-05
		93.6	8.82153e-05
		93.66	8.73211e-05
		93.72	8.64356e-05
		93.78	8.5554e-05
		93.84	8.4686e-05
		93.9	8.38263e-05
		93.96	8.29751e-05
		94.02	8.21322e-05
		94.08	8.12975e-05
		94.14	8.04709e-05
		94.2	7.96524e-05
		94.26	7.88419e-05
		94.32	7.80393e-05
		94.38	7.72444e-05
		94.44	7.64574e-05
		94.5	7.56779e-05
		94.56	7.49061e-05
		94.62	7.41417e-05
		94.68	7.33848e-05
		94.74	7.26353e-05
		94.8	7.1893e-05
		94.86	7.11579e-05
		94.92	7.043e-05
		94.98	6.97091e-05
		95.04	6.89952e-05
		95.1	6.82883e-05
		95.16	6.75882e-05
		95.22	6.68949e-05
		95.28	6.62084e-05
		95.34	6.55285e-05
		95.4	6.48551e-05
		95.46	6.41884e-05
		95.52	6.35281e-05
		95.58	6.28741e-05
		95.64	6.22266e-05
		95.7	6.15853e-05
		95.76	6.09502e-05
		95.82	6.03213e-05
		95.88	5.96985e-05
		95.94	5.90817e-05
		96	5.8471e-05
		96.06	5.78661e-05
		96.12	5.72671e-05
		96.18	5.66739e-05
		96.24	5.60818e-05
		96.3	5.55002e-05
		96.36	5.49243e-05
		96.42	5.4354e-05
		96.48	5.37891e-05
		96.54	5.32298e-05
		96.6	5.26759e-05
		96.66	5.21274e-05
		96.72	5.15842e-05
		96.78	5.10463e-05
		96.84	5.05136e-05
		96.9	4.99861e-05
		96.96	4.94638e-05
		97.02	4.89465e-05
		97.08	4.84343e-05
		97.14	4.7927e-05
		97.2	4.74247e-05
		97.26	4.69273e-05
		97.32	4.64348e-05
		97.38	4.5947e-05
		97.44	4.54641e-05
		97.5	4.49858e-05
		97.56	4.45122e-05
		97.62	4.40433e-05
		97.68	4.35789e-05
		97.74	4.31191e-05
		97.8	4.26638e-05
		97.86	4.22129e-05
		97.92	4.17665e-05
		97.98	4.13244e-05
		98.04	4.08867e-05
		98.1	4.04533e-05
		98.16	4.00242e-05
		98.22	3.95992e-05
		98.28	3.91785e-05
		98.34	3.87619e-05
		98.4	3.83494e-05
		98.46	3.7941e-05
		98.52	3.75366e-05
		98.58	3.71315e-05
		98.64	3.67352e-05
		98.7	3.63428e-05
		98.76	3.59543e-05
		98.82	3.55697e-05
		98.88	3.51889e-05
		98.94	3.48118e-05
		99	3.44385e-05
		99.06	3.40689e-05
		99.12	3.37029e-05
		99.18	3.33407e-05
		99.24	3.2982e-05
		99.3	3.26269e-05
		99.36	3.22753e-05
		99.42	3.19272e-05
		99.48	3.15827e-05
		99.54	3.12415e-05
		99.6	3.09038e-05
		99.66	3.05695e-05
		99.72	3.02385e-05
		99.78	2.99108e-05
		99.84	2.95865e-05
		99.9	2.92654e-05
		99.96	2.89475e-05
		100.02	2.86328e-05
		100.08	2.83213e-05
		100.14	2.8013e-05
		100.2	2.77077e-05
		100.26	2.74056e-05
		100.32	2.71065e-05
		100.38	2.68104e-05
		100.44	2.65174e-05
		100.5	2.62273e-05
		100.56	2.59402e-05
		100.62	2.56559e-05
		100.68	2.53746e-05
		100.74	2.50962e-05
		100.8	2.48158e-05
		100.86	2.45431e-05
		100.92	2.42733e-05
		100.98	2.40062e-05
		101.04	2.37371e-05
		101.1	2.34756e-05
		101.16	2.32168e-05
		101.22	2.29606e-05
		101.28	2.27071e-05
		101.34	2.24562e-05
		101.4	2.22079e-05
		101.46	2.19621e-05
		101.52	2.17188e-05
		101.58	2.14781e-05
		101.64	2.12398e-05
		101.7	2.1004e-05
		101.76	2.07707e-05
		101.82	2.05397e-05
		101.88	2.03112e-05
		101.94	2.0085e-05
		102	1.98612e-05
		102.06	1.96397e-05
		102.12	1.94206e-05
		102.18	1.92037e-05
		102.24	1.8989e-05
		102.3	1.87766e-05
		102.36	1.85665e-05
		102.42	1.83585e-05
		102.48	1.81527e-05
		102.54	1.79491e-05
		102.6	1.77476e-05
		102.66	1.75482e-05
		102.72	1.7351e-05
		102.78	1.71558e-05
		102.84	1.69627e-05
		102.9	1.67716e-05
		102.96	1.65825e-05
		103.02	1.63955e-05
		103.08	1.62058e-05
		103.14	1.60229e-05
		103.2	1.58419e-05
		103.26	1.56629e-05
		103.32	1.54857e-05
		103.38	1.53104e-05
		103.44	1.5137e-05
		103.5	1.49654e-05
		103.56	1.47957e-05
		103.62	1.46278e-05
		103.68	1.44616e-05
		103.74	1.42973e-05
		103.8	1.41347e-05
		103.86	1.39738e-05
		103.92	1.38147e-05
		103.98	1.36573e-05
		104.04	1.35016e-05
		104.1	1.33475e-05
		104.16	1.31952e-05
		104.22	1.30444e-05
		104.28	1.28953e-05
		104.34	1.27478e-05
		104.4	1.26019e-05
		104.46	1.24576e-05
		104.52	1.23149e-05
		104.58	1.21737e-05
		104.64	1.2034e-05
		104.7	1.18958e-05
		104.76	1.17592e-05
		104.82	1.1624e-05
		104.88	1.14904e-05
		104.94	1.13582e-05
		105	1.12274e-05
		105.06	1.10981e-05
		105.12	1.09701e-05
		105.18	1.08436e-05
		105.24	1.07185e-05
		105.3	1.05948e-05
		105.36	1.04724e-05
		105.42	1.03513e-05
		105.48	1.02316e-05
		105.54	1.01133e-05
		105.6	9.99619e-06
		105.66	9.88042e-06
		105.72	9.76593e-06
		105.78	9.6527e-06
		105.84	9.54073e-06
		105.9	9.43001e-06
		105.96	9.32051e-06
		106.02	9.21223e-06
		106.08	9.10516e-06
		106.14	8.99928e-06
		106.2	8.89459e-06
		106.26	8.79106e-06
		106.32	8.68869e-06
		106.38	8.58746e-06
		106.44	8.48737e-06
		106.5	8.3884e-06
		106.56	8.29054e-06
		106.62	8.18904e-06
		106.68	8.09349e-06
		106.74	7.99902e-06
		106.8	7.9056e-06
		106.86	7.81324e-06
		106.92	7.72192e-06
		106.98	7.63162e-06
		107.04	7.54235e-06
		107.1	7.45408e-06
		107.16	7.36681e-06
		107.22	7.28052e-06
		107.28	7.19521e-06
		107.34	7.11087e-06
		107.4	7.02749e-06
		107.46	6.94505e-06
		107.52	6.86354e-06
		107.58	6.78296e-06
		107.64	6.7033e-06
		107.7	6.62455e-06
		107.76	6.54669e-06
		107.82	6.46972e-06
		107.88	6.39362e-06
		107.94	6.3184e-06
		108	6.24404e-06
		108.06	6.17052e-06
		108.12	6.09785e-06
		108.18	6.02601e-06
		108.24	5.95499e-06
		108.3	5.88479e-06
		108.36	5.81539e-06
		108.42	5.74679e-06
		108.48	5.67898e-06
		108.54	5.61195e-06
		108.6	5.54569e-06
		108.66	5.48019e-06
		108.72	5.41545e-06
		108.78	5.35146e-06
		108.84	5.2882e-06
		108.9	5.22568e-06
		108.96	5.16387e-06
		109.02	5.10279e-06
		109.08	5.04241e-06
		109.14	4.98273e-06
		109.2	4.92374e-06
		109.26	4.86543e-06
		109.32	4.8078e-06
		109.38	4.7462e-06
		109.44	4.69003e-06
		109.5	4.6345e-06
		109.56	4.57962e-06
		109.62	4.52538e-06
		109.68	4.47177e-06
		109.74	4.41878e-06
		109.8	4.36641e-06
		109.86	4.31465e-06
		109.92	4.26349e-06
		109.98	4.21293e-06
		110.04	4.16295e-06
		110.1	4.11357e-06
		110.16	4.06475e-06
		110.22	4.01651e-06
		110.28	3.96884e-06
		110.34	3.92172e-06
		110.4	3.87515e-06
		110.46	3.82913e-06
		110.52	3.78365e-06
		110.58	3.7387e-06
		110.64	3.69428e-06
		110.7	3.65038e-06
		110.76	3.60699e-06
		110.82	3.56412e-06
		110.88	3.52175e-06
		110.94	3.47988e-06
		111	3.4385e-06
		111.06	3.39761e-06
		111.12	3.3572e-06
		111.18	3.31726e-06
		111.24	3.2778e-06
		111.3	3.23881e-06
		111.36	3.20027e-06
		111.42	3.16219e-06
		111.48	3.12456e-06
		111.54	3.08737e-06
		111.6	3.05063e-06
		111.66	3.01432e-06
		111.72	2.97844e-06
		111.78	2.94298e-06
		111.84	2.90795e-06
		111.9	2.87333e-06
		111.96	2.83912e-06
		112.02	2.80531e-06
		112.08	2.77191e-06
		112.14	2.7389e-06
		112.2	2.70629e-06
		112.26	2.67406e-06
		112.32	2.64222e-06
		112.38	2.61075e-06
		112.44	2.57966e-06
		112.5	2.54894e-06
		112.56	2.51859e-06
		112.62	2.48859e-06
		112.68	2.45896e-06
		112.74	2.42968e-06
		112.8	2.40074e-06
		112.86	2.37215e-06
		112.92	2.34391e-06
		112.98	2.31599e-06
		113.04	2.28842e-06
		113.1	2.26117e-06
		113.16	2.23425e-06
		113.22	2.20764e-06
		113.28	2.18136e-06
		113.34	2.15539e-06
		113.4	2.12973e-06
		113.46	2.10438e-06
		113.52	2.07933e-06
		113.58	2.05458e-06
		113.64	2.03013e-06
		113.7	2.00597e-06
		113.76	1.9821e-06
		113.82	1.95851e-06
		113.88	1.93521e-06
		113.94	1.91219e-06
		114	1.88944e-06
		114.06	1.86697e-06
		114.12	1.84476e-06
		114.18	1.82282e-06
		114.24	1.80115e-06
		114.3	1.77973e-06
		114.36	1.75857e-06
		114.42	1.73767e-06
		114.48	1.71701e-06
		114.54	1.69193e-06
		114.6	1.67189e-06
		114.66	1.65208e-06
		114.72	1.63252e-06
		114.78	1.60844e-06
		114.84	1.58946e-06
		114.9	1.5707e-06
		114.96	1.55216e-06
		115.02	1.53385e-06
		115.08	1.51575e-06
		115.14	1.49786e-06
		115.2	1.48019e-06
		115.26	1.46273e-06
		115.32	1.44548e-06
		115.38	1.42843e-06
		115.44	1.41159e-06
		115.5	1.39494e-06
		115.56	1.37849e-06
		115.62	1.36224e-06
		115.68	1.34618e-06
		115.74	1.33032e-06
		115.8	1.31464e-06
		115.86	1.29915e-06
		115.92	1.28384e-06
		115.98	1.26871e-06
		116.04	1.25377e-06
		116.1	1.239e-06
		116.16	1.22441e-06
		116.22	1.21e-06
		116.28	1.19575e-06
		116.34	1.18167e-06
		116.4	1.16777e-06
		116.46	1.15403e-06
		116.52	1.14045e-06
		116.58	1.12703e-06
		116.64	1.11377e-06
		116.7	1.10068e-06
		116.76	1.08773e-06
		116.82	1.07494e-06
		116.88	1.06231e-06
		116.94	1.04982e-06
		117	1.03749e-06
		117.06	1.0253e-06
		117.12	1.01325e-06
		117.18	1.00135e-06
		117.24	9.89595e-07
		117.3	9.77977e-07
		117.36	9.66497e-07
		117.42	9.55154e-07
		117.48	9.43946e-07
		117.54	9.32872e-07
		117.6	9.2193e-07
		117.66	9.11118e-07
		117.72	9.00435e-07
		117.78	8.8988e-07
		117.84	8.7945e-07
		117.9	8.69145e-07
		117.96	8.58962e-07
		118.02	8.48901e-07
		118.08	8.38959e-07
		118.14	8.29136e-07
		118.2	8.1943e-07
		118.26	8.0984e-07
		118.32	8.00363e-07
		118.38	7.91e-07
		118.44	7.81748e-07
		118.5	7.72606e-07
		118.56	7.63573e-07
		118.62	7.54648e-07
		118.68	7.45829e-07
		118.74	7.37115e-07
		118.8	7.28504e-07
		118.86	7.19996e-07
		118.92	7.11589e-07
		118.98	7.03282e-07
		119.04	6.95074e-07
		119.1	6.86963e-07
		119.16	6.78949e-07
		119.22	6.7103e-07
		119.28	6.63205e-07
		119.34	6.55474e-07
		119.4	6.47834e-07
		119.46	6.40284e-07
		119.52	6.32825e-07
		119.58	6.25454e-07
		119.64	6.1817e-07
		119.7	6.10973e-07
		119.76	6.03861e-07
		119.82	5.96834e-07
		119.88	5.8989e-07
		119.94	5.83028e-07
[truncated: 1 more rows]

## Sheet: PlotDat6
Source sheet	all ages	0	0.00129523	1	0	0	0
Plot name	ProbDens4	0.06	0.00138529	2	0	119.94	0
Plot Type	16	0.12	0.00148114	2	1
1st free col	9	0.18	0.00158333	1	1
Sigma Level	1	0.24	0.00169246	1	0
Absolute Errs	TRUE	0.3	0.00180924	ErrBox	ErrBox
Symbol Type	1	0.36	0.00193445	2	0
Inverse Plot	FALSE	0.42	0.00206896	3	0
Color Plot	TRUE	0.48	0.00221373	3	6
3D plot	FALSE	0.54	0.00236977	2	6
Linear	FALSE	0.6	0.00253814	2	0
Data Range	A1:B210	0.66	0.00271989	ErrBox	ErrBox
Filled Symbols	FALSE	0.72	0.00291604	3	0
ConcAge	FALSE	0.78	0.00312751	4	0
ConcSwap	FALSE	0.84	0.00335509	4	6
1st Symbol-row	1	0.9	0.0035993	3	6
		0.96	0.0038604	3	0
		1.02	0.00413824	ErrBox	ErrBox
		1.08	0.00443227	4	0
		1.14	0.00474139	5	0
		1.2	0.00506397	5	12
		1.26	0.00539788	4	12
		1.32	0.00574055	4	0
		1.38	0.00608943	ErrBox	ErrBox
		1.44	0.0064429	5	0
		1.5	0.00680251	6	0
		1.56	0.00717699	6	13
		1.62	0.00758869	5	13
		1.68	0.00808102	5	0
		1.74	0.00872298	ErrBox	ErrBox
		1.8	0.00960681	6	0
		1.86	0.0108538	7	0
		1.92	0.0127123	7	5
		1.98	0.0158387	6	5
		2.04	0.0213224	6	0
		2.1	0.0292407	ErrBox	ErrBox
		2.16	0.0364291	7	0
		2.22	0.0380233	8	0
		2.28	0.0331122	8	7
		2.34	0.0260724	7	7
		2.4	0.0212787	7	0
		2.46	0.0196436	ErrBox	ErrBox
		2.52	0.0201072	8	0
		2.58	0.0216259	9	0
		2.64	0.0235311	9	6
		2.7	0.0253113	8	6
		2.76	0.0265608	8	0
		2.82	0.0270601	ErrBox	ErrBox
		2.88	0.0268427	9	0
		2.94	0.0261887	10	0
		3	0.0255401	10	18
		3.06	0.0253791	9	18
		3.12	0.0262032	9	0
		3.18	0.0287409	ErrBox	ErrBox
		3.24	0.033998	10	0
		3.3	0.0418957	11	0
		3.36	0.0491341	11	8
		3.42	0.0507774	10	8
		3.48	0.0458918	10	0
		3.54	0.0388374	ErrBox	ErrBox
		3.6	0.0339572	11	0
		3.66	0.032164	12	0
		3.72	0.0326182	12	11
		3.78	0.0350892	11	11
		3.84	0.0403733	11	0
		3.9	0.0485601	ErrBox	ErrBox
		3.96	0.0565806	12	0
		4.02	0.0596067	13	0
		4.08	0.0565976	13	9
		4.14	0.0515969	12	9
		4.2	0.0485123	12	0
		4.26	0.0478074	ErrBox	ErrBox
		4.32	0.0481581	13	0
		4.38	0.0485419	14	0
		4.44	0.0485914	14	12
		4.5	0.0482696	13	12
		4.56	0.0476579	13	0
		4.62	0.0468803	ErrBox	ErrBox
		4.68	0.046067	14	0
		4.74	0.0453308	15	0
		4.8	0.0447535	15	7
		4.86	0.044386	14	7
		4.92	0.0442575	14	0
		4.98	0.0443926	ErrBox	ErrBox
		5.04	0.0448395	15	0
		5.1	0.0457623	16	0
		5.16	0.047697	16	7
		5.22	0.0517719	15	7
		5.28	0.058808	15	0
		5.34	0.0668856	ErrBox	ErrBox
		5.4	0.0710292	16	0
		5.46	0.0681271	17	0
		5.52	0.0607328	17	7
		5.58	0.0534753	16	7
		5.64	0.0482418	16	0
		5.7	0.044447	ErrBox	ErrBox
		5.76	0.0413202	17	0
		5.82	0.0386486	18	0
		5.88	0.0364628	18	2
		5.94	0.0347688	17	2
		6	0.0335023	17	0
		6.06	0.0325621	ErrBox	ErrBox
		6.12	0.0318447	18	0
		6.18	0.0312615	19	0
		6.24	0.0307429	19	4
		6.3	0.0302379	18	4
		6.36	0.0297122	18	0
		6.42	0.0291481	ErrBox	ErrBox
		6.48	0.0285438	19	0
		6.54	0.0279132	20	0
		6.6	0.0272857	20	4
		6.66	0.0267059	19	4
		6.72	0.0262355	19	0
		6.78	0.025956	ErrBox	ErrBox
		6.84	0.0259681	20	0
		6.9	0.0263818	21	0
		6.96	0.0272885	21	2
		7.02	0.0287152	20	2
		7.08	0.0305744	20	0
		7.14	0.0326395	ErrBox	ErrBox
		7.2	0.034576	21	0
		7.26	0.0360362	22	0
		7.32	0.0367876	22	2
		7.38	0.0368152	21	2
		7.44	0.0363429	21	0
		7.5	0.035756	ErrBox	ErrBox
		7.56	0.0354598	22	0
		7.62	0.035729	23	0
		7.68	0.0366097	23	2
		7.74	0.0379026	22	2
		7.8	0.0392364	22	0
		7.86	0.0402053	ErrBox	ErrBox
		7.92	0.0405199	23	0
		7.98	0.0401118	24	0
		8.04	0.0391462	24	1
		8.1	0.0379427	23	1
		8.16	0.0368504	23	0
		8.22	0.0361373	ErrBox	ErrBox
		8.28	0.0359394	24	0
		8.34	0.0362706	25	0
		8.4	0.0370678	25	2
		8.46	0.0382411	24	2
		8.52	0.0397053	24	0
		8.58	0.041393	ErrBox	ErrBox
		8.64	0.043253	25	0
		8.7	0.0452441	26	0
		8.76	0.047329	26	4
		8.82	0.0494707	25	4
		8.88	0.0516307	25	0
		8.94	0.0537697	ErrBox	ErrBox
		9	0.055848	26	0
		9.06	0.0578273	27	0
		9.12	0.0596714	27	2
		9.18	0.0613476	26	2
		9.24	0.0628279	26	0
		9.3	0.0640894	ErrBox	ErrBox
		9.36	0.0651152	27	0
		9.42	0.0658945	28	0
		9.48	0.0664227	28	3
		9.54	0.0667014	27	3
		9.6	0.0667381	27	0
		9.66	0.0665456	ErrBox	ErrBox
		9.72	0.0661418	28	0
		9.78	0.0655489	29	0
		9.84	0.0647926	29	1
		9.9	0.0639016	28	1
		9.96	0.0629066	28	0
		10.02	0.0618395	ErrBox	ErrBox
		10.08	0.0607319	29	0
		10.14	0.0596146	30	0
		10.2	0.0585158	30	1
		10.26	0.0574598	29	1
		10.32	0.0564662	29	0
		10.38	0.0555485	ErrBox	ErrBox
		10.44	0.0547136	30	0
		10.5	0.0539618	31	0
		10.56	0.0532867	31	3
		10.62	0.0526768	30	3
		10.68	0.0521171	30	0
		10.74	0.0515911	ErrBox	ErrBox
		10.8	0.0510877	31	0
		10.86	0.0506347	32	0
		10.92	0.0504431	32	2
		10.98	0.0512391	31	2
		11.04	0.0543138	31	0
		11.1	0.0600441	ErrBox	ErrBox
		11.16	0.0655663	32	0
		11.22	0.0661873	33	0
		11.28	0.0609414	33	1
		11.34	0.0539183	32	1
		11.4	0.0490763	32	0
		11.46	0.0469476	ErrBox	ErrBox
		11.52	0.0462829	33	0
		11.58	0.0461129	34	0
		11.64	0.0460734	34	1
		11.7	0.0460673	33	1
		11.76	0.0460606	33	0
		11.82	0.0460291	ErrBox	ErrBox
		11.88	0.0459527	34	0
		11.94	0.0458171	35	0
		12	0.0456145	35	2
		12.06	0.0453451	34	2
		12.12	0.0450163	34	0
		12.18	0.0446415	ErrBox	ErrBox
		12.24	0.0442381	35	0
		12.3	0.0438256	36	0
		12.36	0.043423	36	1
		12.42	0.0430475	35	1
		12.48	0.0427135	35	0
		12.54	0.0424334	ErrBox	ErrBox
		12.6	0.0422181	36	0
		12.66	0.0420784	37	0
		12.72	0.0420268	37	3
		12.78	0.0420768	36	3
		12.84	0.0422418	36	0
		12.9	0.0425316	ErrBox	ErrBox
		12.96	0.042947	37	0
		13.02	0.0434752	38	0
		13.08	0.0440853	38	2
		13.14	0.044727	37	2
		13.2	0.0453338	37	0
		13.26	0.0458301	ErrBox	ErrBox
		13.32	0.0461422	38	0
		13.38	0.0462103	39	0
		13.44	0.0459993	39	1
		13.5	0.0455095	38	1
		13.56	0.0448084	38	0
		13.62	0.0441687	ErrBox	ErrBox
		13.68	0.0443893	39	0
		13.74	0.0468336	40	0
		13.8	0.0519409	40	1
		13.86	0.0568934	39	1
		13.92	0.0570264	39	0
		13.98	0.0513867	ErrBox	ErrBox
		14.04	0.0440669	40	0
		14.1	0.0390245	41	0
		14.16	0.0367937	41	1
		14.22	0.0361344	40	1
		14.28	0.0360955	40	0
		14.34	0.0363382	ErrBox	ErrBox
		14.4	0.0367944	42	0
		14.46	0.0374552	43	0
		14.52	0.0383097	43	1
		14.58	0.0393302	42	1
		14.64	0.0404671	42	0
		14.7	0.0416468	ErrBox	ErrBox
		14.76	0.0427747	43	0
		14.82	0.0437431	44	0
		14.88	0.0444431	44	1
		14.94	0.0447793	43	1
		15	0.0446839	43	0
		15.06	0.0441274	ErrBox	ErrBox
		15.12	0.043123	47	0
		15.18	0.041724	48	0
		15.24	0.0400154	48	2
		15.3	0.0381004	47	2
		15.36	0.0360864	47	0
		15.42	0.0340722	ErrBox	ErrBox
		15.48	0.0321394	48	0
		15.54	0.0303475	49	0
		15.6	0.0287345	49	2
		15.66	0.0273201	48	2
		15.72	0.0261103	48	0
		15.78	0.0251059	ErrBox	ErrBox
		15.84	0.0243233	49	0
		15.9	0.0238899	50	0
		15.96	0.0243215	50	1
		16.02	0.0267815	49	1
		16.08	0.0322236	49	0
		16.14	0.0389751	ErrBox	ErrBox
		16.2	0.042385	50	0
		16.26	0.0396474	51	0
		16.32	0.033481	51	1
		16.38	0.0284503	50	1
		16.44	0.0261453	50	0
		16.5	0.0255375	ErrBox	ErrBox
		16.56	0.0254035	51	0
		16.62	0.0251893	52	0
		16.68	0.0247566	52	1
		16.74	0.0241069	51	1
		16.8	0.0232858	51	0
		16.86	0.0223566	ErrBox	ErrBox
		16.92	0.0213874	52	0
		16.98	0.0204403	53	0
		17.04	0.0195637	53	2
		17.1	0.0187882	52	2
		17.16	0.0181268	52	0
		17.22	0.0175777	ErrBox	ErrBox
		17.28	0.0171289	57	0
		17.34	0.0167629	58	0
		17.4	0.0164612	58	3
		17.46	0.0162066	57	3
		17.52	0.0159849	57	0
		17.58	0.0157863	ErrBox	ErrBox
		17.64	0.0156052	58	0
		17.7	0.0154422	59	0
		17.76	0.0153072	59	1
		17.82	0.0152253	58	1
		17.88	0.0152431	58	0
		17.94	0.0154327	ErrBox	ErrBox
		18	0.0158845	59	0
		18.06	0.0166811	60	0
		18.12	0.0178516	60	4
		18.18	0.0193205	59	4
		18.24	0.0208794	59	0
		18.3	0.0222144	ErrBox	ErrBox
		18.36	0.0229933	61	0
		18.42	0.0229858	62	0
		18.48	0.0221555	62	1
		18.54	0.0206756	61	1
		18.6	0.0188576	61	0
		18.66	0.0170341	ErrBox	ErrBox
		18.72	0.0154548	64	0
		18.78	0.0142386	65	0
		18.84	0.0133863	65	1
		18.9	0.0128271	64	1
		18.96	0.0124691	64	0
		19.02	0.0122319	ErrBox	ErrBox
		19.08	0.0120596	65	0
		19.14	0.0119192	66	0
		19.2	0.0117936	66	2
		19.26	0.0116753	65	2
		19.32	0.0115609	65	0
		19.38	0.0114495	ErrBox	ErrBox
		19.44	0.0113404	67	0
		19.5	0.0112335	68	0
		19.56	0.0111286	68	1
		19.62	0.0110256	67	1
		19.68	0.0109242	67	0
		19.74	0.0108244	ErrBox	ErrBox
		19.8	0.0107259	69	0
		19.86	0.0106287	70	0
		19.92	0.0105325	70	1
		19.98	0.0104373	69	1
		20.04	0.0103429	69	0
		20.1	0.0102493	ErrBox	ErrBox
		20.16	0.0101563	70	0
		20.22	0.0100639	71	0
		20.28	0.00997217	71	1
		20.34	0.00988097	70	1
		20.4	0.00979037	70	0
		20.46	0.00970039	ErrBox	ErrBox
		20.52	0.0096111	73	0
		20.58	0.00952264	74	0
		20.64	0.00943517	74	1
		20.7	0.00934907	73	1
		20.76	0.00926515	73	0
		20.82	0.00918542	ErrBox	ErrBox
		20.88	0.00911471
		20.94	0.00906402
		21	0.0090561
		21.06	0.00913277
		21.12	0.00936087
		21.18	0.00983001
		21.24	0.0106338
		21.3	0.0118298
		21.36	0.0133876
		21.42	0.0151493
		21.48	0.0168349
		21.54	0.0181107
		21.6	0.0187032
		21.66	0.0185068
		21.72	0.0176272
		21.78	0.0163363
		21.84	0.0149633
		21.9	0.01378
		21.96	0.0129322
		22.02	0.0124352
		22.08	0.0122139
		22.14	0.0121573
		22.2	0.0121602
		22.26	0.0121439
		22.32	0.0120603
		22.38	0.0118868
		22.44	0.0116192
		22.5	0.0112657
		22.56	0.010842
		22.62	0.0103686
		22.68	0.0098673
		22.74	0.00935944
		22.8	0.00886408
		22.86	0.00839668
		22.92	0.0079685
		22.98	0.00758643
		23.04	0.00725333
		23.1	0.0069687
		23.16	0.00672952
		23.22	0.00653113
		23.28	0.00636812
		23.34	0.00623513
		23.4	0.00612787
		23.46	0.00604465
		23.52	0.0059891
		23.58	0.00597494
		23.64	0.00603276
		23.7	0.00621672
		23.76	0.0066058
		23.82	0.00729109
		23.88	0.0083427
		23.94	0.00975966
		24	0.0114227
		24.06	0.0130819
		24.12	0.0144047
		24.18	0.0150792
		24.24	0.0149323
		24.3	0.0140002
		24.36	0.0125131
		24.42	0.0108029
		24.48	0.00918379
		24.54	0.00786427
		24.6	0.00692199
		24.66	0.00633362
		24.72	0.0060314
		24.78	0.00595825
		24.84	0.00610732
		24.9	0.00654263
		24.96	0.00739773
		25.02	0.00884335
		25.08	0.0110151
		25.14	0.0139097
		25.2	0.0172882
		25.26	0.0206512
		25.32	0.0233335
		25.38	0.0247122
		25.44	0.024441
		25.5	0.0225928
		25.56	0.0196292
		25.62	0.0162158
		25.68	0.012985
		25.74	0.0103633
		25.8	0.00852348
		25.86	0.00744716
		25.92	0.00703325
		25.98	0.00718693
		26.04	0.00785251
		26.1	0.00898763
		26.16	0.0105035
		26.22	0.0122116
		26.28	0.0138191
		26.34	0.0149929
		26.4	0.0154759
		26.46	0.0152004
		26.52	0.0143381
		26.58	0.0132531
		26.64	0.0123738
		26.7	0.0120393
		26.76	0.0123777
		26.82	0.0132613
		26.88	0.0143522
		26.94	0.0152241
		27	0.0155192
		27.06	0.0150787
		27.12	0.0139969
		27.18	0.0125774
		27.24	0.0112216
		27.3	0.010302
		27.36	0.0100635
		27.42	0.0105706
		27.48	0.0116945
		27.54	0.0131374
		27.6	0.0144983
		27.66	0.0153809
		27.72	0.0155144
		27.78	0.014841
		27.84	0.0135234
		27.9	0.0118689
		27.96	0.0102082
		28.02	0.00879027
		28.08	0.00773382
		28.14	0.00703915
		28.2	0.00663536
		28.26	0.00643028
		28.32	0.00634346
		28.38	0.00631874
		28.44	0.00632294
		28.5	0.00633898
		28.56	0.00635907
		28.62	0.00638003
		28.68	0.00640061
		28.74	0.00642034
		28.8	0.00643901
		28.86	0.00645648
		28.92	0.00647265
		28.98	0.00648742
		29.04	0.00650072
		29.1	0.00651251
		29.16	0.00652279
		29.22	0.00653163
		29.28	0.00653927
		29.34	0.00654621
		29.4	0.00655347
		29.46	0.00656286
		29.52	0.00657751
		29.58	0.00660243
		29.64	0.00664523
		29.7	0.00671669
		29.76	0.00683101
		29.82	0.00700539
		29.88	0.00725852
		29.94	0.00760774
		30	0.00806501
		30.06	0.00863212
		30.12	0.00929605
		30.18	0.0100261
		30.24	0.0107739
		30.3	0.0114775
		30.36	0.012069
		30.42	0.0124856
		30.48	0.0126809
		30.54	0.0126347
		30.6	0.0123575
		30.66	0.0118913
		30.72	0.011303
		30.78	0.0106746
		30.84	0.0100919
		30.9	0.00963185
		30.96	0.00935351
		31.02	0.00929075
		31.08	0.00944855
		31.14	0.00980253
		31.2	0.0103016
		31.26	0.0108737
		31.32	0.0114351
		31.38	0.0119011
		31.44	0.0121987
		31.5	0.0122768
		31.56	0.0121142
		31.62	0.0117213
		31.68	0.0111368
		31.74	0.0104193
		31.8	0.00963639
		31.86	0.00885313
		31.92	0.00812321
		31.98	0.00748348
		32.04	0.00695274
		32.1	0.00653376
		32.16	0.00621751
		32.22	0.005988
		32.28	0.00582668
		32.34	0.00571571
		32.4	0.00563984
		32.46	0.00558719
		32.52	0.0055492
		32.58	0.00552009
		32.64	0.00549621
		32.7	0.00547538
		32.76	0.00545637
		32.82	0.00543852
		32.88	0.00542153
		32.94	0.00540523
		33	0.00538959
		33.06	0.0053746
		33.12	0.00536027
		33.18	0.00534663
		33.24	0.00533372
		33.3	0.00532156
		33.36	0.0053102
		33.42	0.00529968
		33.48	0.00529003
		33.54	0.0052813
		33.6	0.00527352
		33.66	0.00526676
		33.72	0.00526104
		33.78	0.00525641
		33.84	0.00525293
		33.9	0.00525064
		33.96	0.00524957
		34.02	0.00524978
		34.08	0.00525131
		34.14	0.00525419
		34.2	0.00525847
		34.26	0.00526418
		34.32	0.00527135
		34.38	0.00528001
		34.44	0.00529018
		34.5	0.00530188
		34.56	0.00531511
		34.62	0.00532987
		34.68	0.00534617
		34.74	0.00536398
		34.8	0.00538329
		34.86	0.00540406
		34.92	0.00542625
		34.98	0.0054498
		35.04	0.00547464
		35.1	0.00550071
		35.16	0.0055279
		35.22	0.00555612
		35.28	0.00558527
		35.34	0.00561522
		35.4	0.00564587
		35.46	0.00567713
		35.52	0.00570897
		35.58	0.00574149
		35.64	0.00577507
		35.7	0.00581053
		35.76	0.00584951
		35.82	0.00589495
		35.88	0.00595163
		35.94	0.00602694
		36	0.00613142
		36.06	0.00627903
		36.12	0.00648671
		36.18	0.00677289
		36.24	0.00715466
		36.3	0.00764374
		36.36	0.00824161
		36.42	0.00893502
		36.48	0.00969293
		36.54	0.0104666
		36.6	0.0111934
		36.66	0.0118048
		36.72	0.0122364
		36.78	0.0124396
		36.84	0.0123901
		36.9	0.0120929
		36.96	0.0115809
		37.02	0.0109093
		37.08	0.0101449
		37.14	0.00935527
		37.2	0.00859907
		37.26	0.00791931
		37.32	0.00734086
		37.38	0.00687157
		37.44	0.00650594
		37.5	0.00622993
		37.56	0.00602555
		37.62	0.00587462
		37.68	0.00576104
		37.74	0.00567197
		37.8	0.00559797
		37.86	0.00553259
		37.92	0.00547173
		37.98	0.00541297
		38.04	0.00535499
		38.1	0.00529716
		38.16	0.00523925
		38.22	0.00518124
		38.28	0.00512321
		38.34	0.0050653
		38.4	0.00500766
		38.46	0.00495046
		38.52	0.00489383
		38.58	0.00483793
		38.64	0.00478289
		38.7	0.00472885
		38.76	0.00467591
		38.82	0.00462419
		38.88	0.00457378
		38.94	0.00452477
		39	0.00447726
		39.06	0.00443131
		39.12	0.00438699
		39.18	0.00434436
		39.24	0.0043035
		39.3	0.00426444
		39.36	0.00422725
		39.42	0.00419197
		39.48	0.00415866
		39.54	0.00412735
		39.6	0.00409811
		39.66	0.00407098
		39.72	0.00404602
		39.78	0.00402327
		39.84	0.00400281
		39.9	0.00398467
		39.96	0.00396894
		40.02	0.00395565
		40.08	0.00394489
		40.14	0.00393671
		40.2	0.00393119
		40.26	0.00392837
		40.32	0.00392832
		40.38	0.00393109
		40.44	0.00393673
		40.5	0.00394528
		40.56	0.00395676
		40.62	0.0039712
		40.68	0.00398859
		40.74	0.00400893
		40.8	0.00403218
		40.86	0.00405828
		40.92	0.00408718
		40.98	0.00411875
		41.04	0.00415289
		41.1	0.00418944
		41.16	0.00422824
		41.22	0.00426907
		41.28	0.0043117
		41.34	0.00435588
		41.4	0.00440133
		41.46	0.00444774
		41.52	0.00449477
		41.58	0.00454209
		41.64	0.00458933
		41.7	0.00463611
		41.76	0.00468204
		41.82	0.00472673
		41.88	0.00476978
		41.94	0.0048108
		42	0.0048494
		42.06	0.00488521
		42.12	0.00491788
		42.18	0.00494707
		42.24	0.00497248
		42.3	0.00499382
		42.36	0.00501087
		42.42	0.00502342
		42.48	0.00503129
		42.54	0.00503438
		42.6	0.00503262
		42.66	0.00502596
		42.72	0.00501442
		42.78	0.00499806
		42.84	0.00497701
		42.9	0.00495139
		42.96	0.00492141
		43.02	0.00488729
		43.08	0.0048493
		43.14	0.00480774
		43.2	0.00476292
		43.26	0.00471519
		43.32	0.00466491
		43.38	0.00461248
		43.44	0.00455825
		43.5	0.00450264
		43.56	0.00444604
		43.62	0.00438882
		43.68	0.00433137
		43.74	0.00427405
		43.8	0.00421723
		43.86	0.00416124
		43.92	0.00410638
		43.98	0.00405296
		44.04	0.00400126
		44.1	0.00395152
		44.16	0.00390397
		44.22	0.00385881
		44.28	0.00381623
		44.34	0.00377639
		44.4	0.00373942
		44.46	0.00370544
		44.52	0.00367455
		44.58	0.00364684
		44.64	0.00362238
		44.7	0.00360123
		44.76	0.00358343
		44.82	0.00356902
		44.88	0.00355802
		44.94	0.00355047
		45	0.00354639
		45.06	0.00354577
		45.12	0.00354864
		45.18	0.00355499
		45.24	0.00356483
		45.3	0.00357814
		45.36	0.00359493
		45.42	0.00361517
		45.48	0.00363884
		45.54	0.00366592
		45.6	0.00369636
		45.66	0.0037301
		45.72	0.00376709
		45.78	0.00380725
		45.84	0.00385048
		45.9	0.00389668
		45.96	0.00394571
		46.02	0.00399742
		46.08	0.00405166
		46.14	0.00410823
		46.2	0.00416692
		46.26	0.0042275
		46.32	0.00428974
		46.38	0.00435336
		46.44	0.00441808
		46.5	0.00448362
		46.56	0.00454966
		46.62	0.00461589
		46.68	0.00468198
		46.74	0.00474761
		46.8	0.00481246
		46.86	0.0048762
		46.92	0.00493853
		46.98	0.00499914
		47.04	0.00505774
		47.1	0.00511407
		47.16	0.00516787
		47.22	0.00521893
		47.28	0.00526704
		47.34	0.00531204
		47.4	0.00535379
		47.46	0.00539217
		47.52	0.00542711
		47.58	0.00545856
		47.64	0.00548649
		47.7	0.00551092
		47.76	0.00553188
		47.82	0.00554943
		47.88	0.00556365
		47.94	0.00557464
		48	0.00558251
		48.06	0.0055874
		48.12	0.00558943
		48.18	0.00558874
		48.24	0.00558548
		48.3	0.00557978
		48.36	0.00557179
		48.42	0.00556163
		48.48	0.00554941
		48.54	0.00553524
		48.6	0.00551922
		48.66	0.00550143
		48.72	0.00548193
		48.78	0.00546078
		48.84	0.00543801
		48.9	0.00541365
		48.96	0.00538772
		49.02	0.00536021
		49.08	0.00533112
		49.14	0.00530045
		49.2	0.00526819
		49.26	0.00523431
		49.32	0.00519883
		49.38	0.00516171
		49.44	0.00512296
		49.5	0.0050826
		49.56	0.00504064
		49.62	0.00499712
		49.68	0.00495206
		49.74	0.00490555
		49.8	0.00485766
		49.86	0.00480847
		49.92	0.0047581
		49.98	0.00470667
		50.04	0.00465434
		50.1	0.00460126
		50.16	0.00454761
		50.22	0.00449359
		50.28	0.00443941
		50.34	0.00438532
		50.4	0.00433155
		50.46	0.00427839
		50.52	0.00422614
		50.58	0.0041751
		50.64	0.00412564
		50.7	0.00407812
		50.76	0.00403294
		50.82	0.00399055
		50.88	0.00395143
		50.94	0.00391609
		51	0.00388508
		51.06	0.00385898
		51.12	0.00383843
		51.18	0.00382407
		51.24	0.00381656
		51.3	0.0038166
		51.36	0.00382485
		51.42	0.00384196
		51.48	0.00386852
		51.54	0.00390506
		51.6	0.00395201
		51.66	0.00400967
		51.72	0.00407815
		51.78	0.00415742
		51.84	0.0042472
		51.9	0.00434696
		51.96	0.00445593
		52.02	0.00457307
		52.08	0.00469705
		52.14	0.00482629
		52.2	0.00495895
		52.26	0.00509298
		52.32	0.00522616
		52.38	0.00535613
		52.44	0.00548048
		52.5	0.0055968
		52.56	0.00570274
		52.62	0.00579611
		52.68	0.00587493
		52.74	0.00593749
		52.8	0.00598245
		52.86	0.00600881
		52.92	0.00601603
		52.98	0.00600399
		53.04	0.00597301
		53.1	0.00592383
		53.16	0.0058576
		53.22	0.00577582
		53.28	0.00568029
		53.34	0.00557304
		53.4	0.00545629
		53.46	0.00533233
		53.52	0.00520351
		53.58	0.0050721
		53.64	0.00494028
		53.7	0.00481009
		53.76	0.00468333
		53.82	0.0045616
		53.88	0.00444621
		53.94	0.00433824
		54	0.00423846
		54.06	0.00414741
		54.12	0.00406538
		54.18	0.00399244
		54.24	0.00392846
		54.3	0.00387317
		54.36	0.00382614
		54.42	0.00378686
		54.48	0.00375475
		54.54	0.00372919
		54.6	0.00370952
		54.66	0.00369511
		54.72	0.00368533
		54.78	0.00367957
		54.84	0.0036773
		54.9	0.00367799
		54.96	0.00368119
		55.02	0.00368648
		55.08	0.00369352
		55.14	0.00370198
		55.2	0.00371161
		55.26	0.00372217
		55.32	0.00373348
		55.38	0.00374537
		55.44	0.00375772
		55.5	0.00377042
		55.56	0.00378338
		55.62	0.00379653
		55.68	0.00380981
		55.74	0.00382318
		55.8	0.0038366
		55.86	0.00385003
		55.92	0.00386344
		55.98	0.00387683
		56.04	0.00389017
		56.1	0.00390343
		56.16	0.00391662
		56.22	0.0039297
		56.28	0.00394268
		56.34	0.00395554
		56.4	0.00396826
		56.46	0.00398085
		56.52	0.00399327
		56.58	0.00400554
		56.64	0.00401764
		56.7	0.00402955
		56.76	0.00404127
		56.82	0.00405278
		56.88	0.00406409
		56.94	0.00407517
		57	0.00408602
		57.06	0.00409664
		57.12	0.004107
		57.18	0.00411711
		57.24	0.00412694
		57.3	0.00413651
		57.36	0.00414579
		57.42	0.00415478
		57.48	0.00416347
		57.54	0.00417185
		57.6	0.00417991
		57.66	0.00418765
		57.72	0.00419507
		57.78	0.00420214
		57.84	0.00420887
		57.9	0.00421525
		57.96	0.00422128
		58.02	0.00422694
		58.08	0.00423223
		58.14	0.00423715
		58.2	0.00424168
		58.26	0.00424584
		58.32	0.0042496
		58.38	0.00425298
		58.44	0.00425595
		58.5	0.00425852
		58.56	0.00426069
		58.62	0.00426245
		58.68	0.00426379
		58.74	0.00426473
		58.8	0.00426524
		58.86	0.00426534
		58.92	0.00426502
		58.98	0.00426427
		59.04	0.00426311
		59.1	0.00426152
		59.16	0.0042595
		59.22	0.00425706
		59.28	0.0042542
		59.34	0.00425092
		59.4	0.00424721
		59.46	0.00424308
		59.52	0.00423853
		59.58	0.00423356
		59.64	0.00422818
		59.7	0.00422238
		59.76	0.00421617
		59.82	0.00420955
		59.88	0.00420252
		59.94	0.00419509
		60	0.00418727
		60.06	0.00417905
		60.12	0.00417044
		60.18	0.00416145
		60.24	0.00415207
		60.3	0.00414232
		60.36	0.0041322
		60.42	0.00412171
		60.48	0.00411086
		60.54	0.00409966
		60.6	0.00408812
		60.66	0.00407623
		60.72	0.00406401
		60.78	0.00405146
		60.84	0.00403859
		60.9	0.0040254
		60.96	0.00401191
		61.02	0.00399812
		61.08	0.00398404
		61.14	0.00396968
		61.2	0.00395504
		61.26	0.00394013
		61.32	0.00392496
		61.38	0.00390954
		61.44	0.00389388
		61.5	0.00387798
		61.56	0.00386185
		61.62	0.00384551
		61.68	0.00382895
		61.74	0.0038122
		61.8	0.00379524
		61.86	0.00377811
		61.92	0.0037608
		61.98	0.00374333
		62.04	0.00372569
		62.1	0.00370791
		62.16	0.00368999
		62.22	0.00367193
		62.28	0.00365375
		62.34	0.00363546
		62.4	0.00361706
		62.46	0.00359856
		62.52	0.00357997
		62.58	0.00356131
		62.64	0.00354256
		62.7	0.00352376
		62.76	0.00350489
		62.82	0.00348598
		62.88	0.00346703
		62.94	0.00344804
		63	0.00342903
		63.06	0.00341001
		63.12	0.00339097
		63.18	0.00337193
		63.24	0.00335289
		63.3	0.00333387
		63.36	0.00331486
		63.42	0.00329588
		63.48	0.00327694
		63.54	0.00325803
		63.6	0.00323916
		63.66	0.00322035
		63.72	0.00320159
		63.78	0.0031829
		63.84	0.00316427
		63.9	0.00314572
		63.96	0.00312725
		64.02	0.00310887
		64.08	0.00309057
		64.14	0.00307237
		64.2	0.00305427
		64.26	0.00303627
		64.32	0.00301838
		64.38	0.00300061
		64.44	0.00298295
		64.5	0.00296541
		64.56	0.00294799
		64.62	0.0029307
		64.68	0.00291354
		64.74	0.00289652
		64.8	0.00287963
		64.86	0.00286288
		64.92	0.00284627
		64.98	0.00282981
		65.04	0.00281349
		65.1	0.00279733
		65.16	0.00278131
		65.22	0.00276545
		65.28	0.00274974
		65.34	0.00273418
		65.4	0.00271878
		65.46	0.00270354
		65.52	0.00268846
		65.58	0.00267354
		65.64	0.00265878
		65.7	0.00264418
		65.76	0.00262974
		65.82	0.00261546
		65.88	0.00260134
		65.94	0.00258739
		66	0.0025736
		66.06	0.00255997
		66.12	0.0025465
		66.18	0.00253319
		66.24	0.00252004
		66.3	0.00250705
		66.36	0.00249422
		66.42	0.00248155
		66.48	0.00246903
		66.54	0.00245667
		66.6	0.00244447
		66.66	0.00243242
		66.72	0.00242052
		66.78	0.00240877
		66.84	0.00239717
		66.9	0.00238572
		66.96	0.00237441
		67.02	0.00236325
		67.08	0.00235223
		67.14	0.00234135
		67.2	0.00233061
		67.26	0.00232001
		67.32	0.00230954
		67.38	0.00229921
		67.44	0.002289
		67.5	0.00227892
		67.56	0.00226897
		67.62	0.00225915
		67.68	0.00224945
		67.74	0.00223986
		67.8	0.0022304
		67.86	0.00222105
		67.92	0.00221181
		67.98	0.00220269
		68.04	0.00219367
		68.1	0.00218476
		68.16	0.00217595
		68.22	0.00216725
		68.28	0.00215864
		68.34	0.00215013
		68.4	0.00214171
		68.46	0.00213339
		68.52	0.00212515
		68.58	0.002117
		68.64	0.00210894
		68.7	0.00210096
		68.76	0.00209306
		68.82	0.00208523
		68.88	0.00207748
		68.94	0.00206981
		69	0.0020622
		69.06	0.00205466
		69.12	0.00204719
		69.18	0.00203979
		69.24	0.00203244
		69.3	0.00202515
		69.36	0.00201792
		69.42	0.00201075
		69.48	0.00200363
		69.54	0.00199656
		69.6	0.00198953
		69.66	0.00198256
		69.72	0.00197563
		69.78	0.00196874
		69.84	0.00196189
		69.9	0.00195508
		69.96	0.00194831
		70.02	0.00194157
		70.08	0.00193487
		70.14	0.0019282
		70.2	0.00192156
		70.26	0.00191494
		70.32	0.00190835
		70.38	0.00190179
		70.44	0.00189525
		70.5	0.00188873
		70.56	0.00188223
		70.62	0.00187574
		70.68	0.00186928
		70.74	0.00186283
		70.8	0.00185639
		70.86	0.00184997
		70.92	0.00184355
		70.98	0.00183715
		71.04	0.00183075
		71.1	0.00182437
		71.16	0.00181799
		71.22	0.00181161
		71.28	0.00180524
		71.34	0.00179887
		71.4	0.0017925
		71.46	0.00178614
		71.52	0.00177977
		71.58	0.00177339
		71.64	0.00176702
		71.7	0.00176065
		71.76	0.00175426
		71.82	0.00174788
		71.88	0.00174149
		71.94	0.00173509
		72	0.00172869
		72.06	0.00172228
		72.12	0.00171586
		72.18	0.00170943
		72.24	0.00170299
		72.3	0.00169654
		72.36	0.00169008
		72.42	0.00168361
		72.48	0.00167713
		72.54	0.00167063
		72.6	0.00166412
		72.66	0.0016576
		72.72	0.00165107
		72.78	0.00164452
		72.84	0.00163795
		72.9	0.00163137
		72.96	0.00162478
		73.02	0.00161817
		73.08	0.00161155
		73.14	0.0016049
		73.2	0.00159824
		73.26	0.00159157
		73.32	0.00158488
		73.38	0.00157818
		73.44	0.00157146
		73.5	0.00156472
		73.56	0.00155797
		73.62	0.0015512
		73.68	0.00154441
		73.74	0.00153761
		73.8	0.00153079
		73.86	0.00152395
		73.92	0.0015171
		73.98	0.00151023
		74.04	0.00150334
		74.1	0.00149644
		74.16	0.00148952
		74.22	0.00148259
		74.28	0.00147564
		74.34	0.00146867
		74.4	0.0014617
		74.46	0.0014547
		74.52	0.00144769
		74.58	0.00144067
		74.64	0.00143363
		74.7	0.00142658
		74.76	0.00141951
		74.82	0.00141243
		74.88	0.00140534
		74.94	0.00139823
		75	0.00139111
		75.06	0.00138398
		75.12	0.00137684
		75.18	0.00136969
		75.24	0.00136253
		75.3	0.00135535
		75.36	0.00134817
		75.42	0.00134098
		75.48	0.00133377
		75.54	0.00132656
		75.6	0.00131934
		75.66	0.00131211
		75.72	0.00130487
		75.78	0.00129763
		75.84	0.00129038
		75.9	0.00128312
		75.96	0.00127586
		76.02	0.00126859
		76.08	0.00126132
		76.14	0.00125405
		76.2	0.00124676
		76.26	0.00123948
		76.32	0.00123219
		76.38	0.00122491
		76.44	0.00121761
		76.5	0.00121032
		76.56	0.00120303
		76.62	0.00119574
		76.68	0.00118844
		76.74	0.00118115
		76.8	0.00117386
		76.86	0.00116657
		76.92	0.00115929
		76.98	0.001152
		77.04	0.00114472
		77.1	0.00113745
		77.16	0.00113018
		77.22	0.0011229
		77.28	0.00111564
		77.34	0.00110839
		77.4	0.00110114
		77.46	0.0010939
		77.52	0.00108667
		77.58	0.00107944
		77.64	0.00107223
		77.7	0.00106502
		77.76	0.00105783
		77.82	0.00105064
		77.88	0.00104346
		77.94	0.0010363
		78	0.00102915
		78.06	0.00102201
		78.12	0.00101488
		78.18	0.00100777
		78.24	0.00100067
		78.3	0.000993585
		78.36	0.000986516
		78.42	0.000979462
		78.48	0.000972424
		78.54	0.000965402
		78.6	0.000958397
		78.66	0.00095141
		78.72	0.00094444
		78.78	0.000937489
		78.84	0.000930557
		78.9	0.000923644
		78.96	0.000916751
		79.02	0.000909878
		79.08	0.000903026
		79.14	0.000896195
		79.2	0.000889385
		79.26	0.000882597
		79.32	0.000875832
		79.38	0.00086909
		79.44	0.00086237
		79.5	0.000855675
		79.56	0.000849003
		79.62	0.000842356
		79.68	0.000835733
		79.74	0.000829136
		79.8	0.000822559
		79.86	0.000816013
		79.92	0.000809494
		79.98	0.000803001
		80.04	0.000796531
		80.1	0.000790092
		80.16	0.000783682
		80.22	0.000777299
		80.28	0.000770945
		80.34	0.000764619
		80.4	0.000758322
		80.46	0.000752054
		80.52	0.000745816
		80.58	0.000739607
		80.64	0.000733429
		80.7	0.000727281
		80.76	0.000721163
		80.82	0.000715077
		80.88	0.000709021
		80.94	0.000702992
		81	0.000697
		81.06	0.000691039
		81.12	0.00068511
		81.18	0.000679214
		81.24	0.00067335
		81.3	0.000667518
		81.36	0.00066172
		81.42	0.000655954
		81.48	0.000650222
		81.54	0.000644523
		81.6	0.000638857
		81.66	0.000633225
		81.72	0.000627627
		81.78	0.000622063
		81.84	0.000616532
		81.9	0.000611037
		81.96	0.000605575
		82.02	0.000600148
		82.08	0.000594755
		82.14	0.000589397
		82.2	0.000584074
		82.26	0.000578786
		82.32	0.000573532
		82.38	0.000568314
		82.44	0.00056313
		82.5	0.000557982
		82.56	0.000552868
		82.62	0.00054779
		82.68	0.000542748
		82.74	0.00053774
		82.8	0.000532768
		82.86	0.000527831
		82.92	0.000522929
		82.98	0.000518063
		83.04	0.000513232
		83.1	0.000508437
		83.16	0.000503676
		83.22	0.000498951
		83.28	0.000494262
		83.34	0.000489608
		83.4	0.000484989
		83.46	0.000480405
		83.52	0.000475856
		83.58	0.000471342
		83.64	0.000466864
		83.7	0.00046242
		83.76	0.000458012
		83.82	0.000453638
		83.88	0.000449299
		83.94	0.000444995
		84	0.000440726
		84.06	0.000436491
		84.12	0.00043229
		84.18	0.000428124
		84.24	0.000423992
		84.3	0.000419895
		84.36	0.000415831
		84.42	0.000411801
		84.48	0.000407806
		84.54	0.000403843
		84.6	0.000399915
		84.66	0.00039602
		84.72	0.000392158
		84.78	0.00038833
		84.84	0.000384534
		84.9	0.000380772
		84.96	0.000377042
		85.02	0.000373345
		85.08	0.00036968
		85.14	0.000366048
		85.2	0.000362448
		85.26	0.00035888
		85.32	0.000355344
		85.38	0.000351839
		85.44	0.000348366
		85.5	0.000344924
		85.56	0.000341514
		85.62	0.000338135
		85.68	0.000334786
		85.74	0.000331468
		85.8	0.00032818
		85.86	0.000324923
		85.92	0.000321696
		85.98	0.000318499
		86.04	0.000315331
		86.1	0.000312193
		86.16	0.000309085
		86.22	0.000306005
		86.28	0.000302955
		86.34	0.000299933
		86.4	0.00029694
		86.46	0.000293975
		86.52	0.000291039
		86.58	0.00028813
		86.64	0.000285249
		86.7	0.000282396
		86.76	0.00027957
		86.82	0.000276772
		86.88	0.000274
		86.94	0.000271255
		87	0.000268537
		87.06	0.000265845
		87.12	0.000263175
		87.18	0.000260535
		87.24	0.000257921
		87.3	0.000255328
		87.36	0.000252765
		87.42	0.000250227
		87.48	0.000247714
		87.54	0.000245226
		87.6	0.000242762
		87.66	0.000240323
		87.72	0.000237908
		87.78	0.000235516
		87.84	0.000233149
		87.9	0.000230804
		87.96	0.000228483
		88.02	0.000226185
		88.08	0.00022391
		88.14	0.000221658
		88.2	0.000219428
		88.26	0.00021722
		88.32	0.000215035
		88.38	0.000212871
		88.44	0.000210729
		88.5	0.000208608
		88.56	0.000206509
		88.62	0.00020443
		88.68	0.000202373
		88.74	0.000200336
		88.8	0.000198319
		88.86	0.000196323
		88.92	0.000194347
		88.98	0.000192391
		89.04	0.000190455
		89.1	0.000188538
		89.16	0.00018664
		89.22	0.000184762
		89.28	0.000182902
		89.34	0.000181061
		89.4	0.000179239
		89.46	0.000177435
		89.52	0.000175649
		89.58	0.000173882
		89.64	0.000172132
		89.7	0.0001704
		89.76	0.000168685
		89.82	0.000166988
		89.88	0.000165307
		89.94	0.000163644
		90	0.000161997
		90.06	0.000160368
		90.12	0.000158754
		90.18	0.000157157
		90.24	0.000155576
		90.3	0.000154011
		90.36	0.000152461
		90.42	0.000150928
		90.48	0.000149409
		90.54	0.000147906
		90.6	0.000146418
		90.66	0.000144945
		90.72	0.000143487
		90.78	0.000142044
		90.84	0.000140615
		90.9	0.0001392
		90.96	0.0001378
		91.02	0.000136414
		91.08	0.000135042
		91.14	0.000133683
		91.2	0.000132338
		91.26	0.000131002
		91.32	0.000129684
		91.38	0.000128379
		91.44	0.000127087
		91.5	0.000125808
		91.56	0.000124542
		91.62	0.000123289
		91.68	0.000122048
		91.74	0.000120819
		91.8	0.000119603
		91.86	0.000118399
		91.92	0.000117206
		91.98	0.000116026
		92.04	0.000114857
		92.1	0.000113701
		92.16	0.000112555
		92.22	0.000111421
		92.28	0.000110298
		92.34	0.000109186
		92.4	0.000108086
		92.46	0.000106996
		92.52	0.000105917
		92.58	0.000104848
		92.64	0.000103791
		92.7	0.000102743
		92.76	0.000101706
		92.82	0.000100679
		92.88	9.96628e-05
		92.94	9.86562e-05
		93	9.76594e-05
		93.06	9.66725e-05
		93.12	9.56953e-05
		93.18	9.47277e-05
		93.24	9.37696e-05
		93.3	9.2821e-05
		93.36	9.18816e-05
		93.42	9.09514e-05
		93.48	9.00304e-05
		93.54	8.91184e-05
		93.6	8.82153e-05
		93.66	8.73211e-05
		93.72	8.64356e-05
		93.78	8.5554e-05
		93.84	8.4686e-05
		93.9	8.38263e-05
		93.96	8.29751e-05
		94.02	8.21322e-05
		94.08	8.12975e-05
		94.14	8.04709e-05
		94.2	7.96524e-05
		94.26	7.88419e-05
		94.32	7.80393e-05
		94.38	7.72444e-05
		94.44	7.64574e-05
		94.5	7.56779e-05
		94.56	7.49061e-05
		94.62	7.41417e-05
		94.68	7.33848e-05
		94.74	7.26353e-05
		94.8	7.1893e-05
		94.86	7.11579e-05
		94.92	7.043e-05
		94.98	6.97091e-05
		95.04	6.89952e-05
		95.1	6.82883e-05
		95.16	6.75882e-05
		95.22	6.68949e-05
		95.28	6.62084e-05
		95.34	6.55285e-05
		95.4	6.48551e-05
		95.46	6.41884e-05
		95.52	6.35281e-05
		95.58	6.28741e-05
		95.64	6.22266e-05
		95.7	6.15853e-05
		95.76	6.09502e-05
		95.82	6.03213e-05
		95.88	5.96985e-05
		95.94	5.90817e-05
		96	5.8471e-05
		96.06	5.78661e-05
		96.12	5.72671e-05
		96.18	5.66739e-05
		96.24	5.60818e-05
		96.3	5.55002e-05
		96.36	5.49243e-05
		96.42	5.4354e-05
		96.48	5.37891e-05
		96.54	5.32298e-05
		96.6	5.26759e-05
		96.66	5.21274e-05
		96.72	5.15842e-05
		96.78	5.10463e-05
		96.84	5.05136e-05
		96.9	4.99861e-05
		96.96	4.94638e-05
		97.02	4.89465e-05
		97.08	4.84343e-05
		97.14	4.7927e-05
		97.2	4.74247e-05
		97.26	4.69273e-05
		97.32	4.64348e-05
		97.38	4.5947e-05
		97.44	4.54641e-05
		97.5	4.49858e-05
		97.56	4.45122e-05
		97.62	4.40433e-05
		97.68	4.35789e-05
		97.74	4.31191e-05
		97.8	4.26638e-05
		97.86	4.22129e-05
		97.92	4.17665e-05
		97.98	4.13244e-05
		98.04	4.08867e-05
		98.1	4.04533e-05
		98.16	4.00242e-05
		98.22	3.95992e-05
		98.28	3.91785e-05
		98.34	3.87619e-05
		98.4	3.83494e-05
		98.46	3.7941e-05
		98.52	3.75366e-05
		98.58	3.71315e-05
		98.64	3.67352e-05
		98.7	3.63428e-05
		98.76	3.59543e-05
		98.82	3.55697e-05
		98.88	3.51889e-05
		98.94	3.48118e-05
		99	3.44385e-05
		99.06	3.40689e-05
		99.12	3.37029e-05
		99.18	3.33407e-05
		99.24	3.2982e-05
		99.3	3.26269e-05
		99.36	3.22753e-05
		99.42	3.19272e-05
		99.48	3.15827e-05
		99.54	3.12415e-05
		99.6	3.09038e-05
		99.66	3.05695e-05
		99.72	3.02385e-05
		99.78	2.99108e-05
		99.84	2.95865e-05
		99.9	2.92654e-05
		99.96	2.89475e-05
		100.02	2.86328e-05
		100.08	2.83213e-05
		100.14	2.8013e-05
		100.2	2.77077e-05
		100.26	2.74056e-05
		100.32	2.71065e-05
		100.38	2.68104e-05
		100.44	2.65174e-05
		100.5	2.62273e-05
		100.56	2.59402e-05
		100.62	2.56559e-05
		100.68	2.53746e-05
		100.74	2.50962e-05
		100.8	2.48158e-05
		100.86	2.45431e-05
		100.92	2.42733e-05
		100.98	2.40062e-05
		101.04	2.37371e-05
		101.1	2.34756e-05
		101.16	2.32168e-05
		101.22	2.29606e-05
		101.28	2.27071e-05
		101.34	2.24562e-05
		101.4	2.22079e-05
		101.46	2.19621e-05
		101.52	2.17188e-05
		101.58	2.14781e-05
		101.64	2.12398e-05
		101.7	2.1004e-05
		101.76	2.07707e-05
		101.82	2.05397e-05
		101.88	2.03112e-05
		101.94	2.0085e-05
		102	1.98612e-05
		102.06	1.96397e-05
		102.12	1.94206e-05
		102.18	1.92037e-05
		102.24	1.8989e-05
		102.3	1.87766e-05
		102.36	1.85665e-05
		102.42	1.83585e-05
		102.48	1.81527e-05
		102.54	1.79491e-05
		102.6	1.77476e-05
		102.66	1.75482e-05
		102.72	1.7351e-05
		102.78	1.71558e-05
		102.84	1.69627e-05
		102.9	1.67716e-05
		102.96	1.65825e-05
		103.02	1.63955e-05
		103.08	1.62058e-05
		103.14	1.60229e-05
		103.2	1.58419e-05
		103.26	1.56629e-05
		103.32	1.54857e-05
		103.38	1.53104e-05
		103.44	1.5137e-05
		103.5	1.49654e-05
		103.56	1.47957e-05
		103.62	1.46278e-05
		103.68	1.44616e-05
		103.74	1.42973e-05
		103.8	1.41347e-05
		103.86	1.39738e-05
		103.92	1.38147e-05
		103.98	1.36573e-05
		104.04	1.35016e-05
		104.1	1.33475e-05
		104.16	1.31952e-05
		104.22	1.30444e-05
		104.28	1.28953e-05
		104.34	1.27478e-05
		104.4	1.26019e-05
		104.46	1.24576e-05
		104.52	1.23149e-05
		104.58	1.21737e-05
		104.64	1.2034e-05
		104.7	1.18958e-05
		104.76	1.17592e-05
		104.82	1.1624e-05
		104.88	1.14904e-05
		104.94	1.13582e-05
		105	1.12274e-05
		105.06	1.10981e-05
		105.12	1.09701e-05
		105.18	1.08436e-05
		105.24	1.07185e-05
		105.3	1.05948e-05
		105.36	1.04724e-05
		105.42	1.03513e-05
		105.48	1.02316e-05
		105.54	1.01133e-05
		105.6	9.99619e-06
		105.66	9.88042e-06
		105.72	9.76593e-06
		105.78	9.6527e-06
		105.84	9.54073e-06
		105.9	9.43001e-06
		105.96	9.32051e-06
		106.02	9.21223e-06
		106.08	9.10516e-06
		106.14	8.99928e-06
		106.2	8.89459e-06
		106.26	8.79106e-06
		106.32	8.68869e-06
		106.38	8.58746e-06
		106.44	8.48737e-06
		106.5	8.3884e-06
		106.56	8.29054e-06
		106.62	8.18904e-06
		106.68	8.09349e-06
		106.74	7.99902e-06
		106.8	7.9056e-06
		106.86	7.81324e-06
		106.92	7.72192e-06
		106.98	7.63162e-06
		107.04	7.54235e-06
		107.1	7.45408e-06
		107.16	7.36681e-06
		107.22	7.28052e-06
		107.28	7.19521e-06
		107.34	7.11087e-06
		107.4	7.02749e-06
		107.46	6.94505e-06
		107.52	6.86354e-06
		107.58	6.78296e-06
		107.64	6.7033e-06
		107.7	6.62455e-06
		107.76	6.54669e-06
		107.82	6.46972e-06
		107.88	6.39362e-06
		107.94	6.3184e-06
		108	6.24404e-06
		108.06	6.17052e-06
		108.12	6.09785e-06
		108.18	6.02601e-06
		108.24	5.95499e-06
		108.3	5.88479e-06
		108.36	5.81539e-06
		108.42	5.74679e-06
		108.48	5.67898e-06
		108.54	5.61195e-06
		108.6	5.54569e-06
		108.66	5.48019e-06
		108.72	5.41545e-06
		108.78	5.35146e-06
		108.84	5.2882e-06
		108.9	5.22568e-06
		108.96	5.16387e-06
		109.02	5.10279e-06
		109.08	5.04241e-06
		109.14	4.98273e-06
		109.2	4.92374e-06
		109.26	4.86543e-06
		109.32	4.8078e-06
		109.38	4.7462e-06
		109.44	4.69003e-06
		109.5	4.6345e-06
		109.56	4.57962e-06
		109.62	4.52538e-06
		109.68	4.47177e-06
		109.74	4.41878e-06
		109.8	4.36641e-06
		109.86	4.31465e-06
		109.92	4.26349e-06
		109.98	4.21293e-06
		110.04	4.16295e-06
		110.1	4.11357e-06
		110.16	4.06475e-06
		110.22	4.01651e-06
		110.28	3.96884e-06
		110.34	3.92172e-06
		110.4	3.87515e-06
		110.46	3.82913e-06
		110.52	3.78365e-06
		110.58	3.7387e-06
		110.64	3.69428e-06
		110.7	3.65038e-06
		110.76	3.60699e-06
		110.82	3.56412e-06
		110.88	3.52175e-06
		110.94	3.47988e-06
		111	3.4385e-06
		111.06	3.39761e-06
		111.12	3.3572e-06
		111.18	3.31726e-06
		111.24	3.2778e-06
		111.3	3.23881e-06
		111.36	3.20027e-06
		111.42	3.16219e-06
		111.48	3.12456e-06
		111.54	3.08737e-06
		111.6	3.05063e-06
		111.66	3.01432e-06
		111.72	2.97844e-06
		111.78	2.94298e-06
		111.84	2.90795e-06
		111.9	2.87333e-06
		111.96	2.83912e-06
		112.02	2.80531e-06
		112.08	2.77191e-06
		112.14	2.7389e-06
		112.2	2.70629e-06
		112.26	2.67406e-06
		112.32	2.64222e-06
		112.38	2.61075e-06
		112.44	2.57966e-06
		112.5	2.54894e-06
		112.56	2.51859e-06
		112.62	2.48859e-06
		112.68	2.45896e-06
		112.74	2.42968e-06
		112.8	2.40074e-06
		112.86	2.37215e-06
		112.92	2.34391e-06
		112.98	2.31599e-06
		113.04	2.28842e-06
		113.1	2.26117e-06
		113.16	2.23425e-06
		113.22	2.20764e-06
		113.28	2.18136e-06
		113.34	2.15539e-06
		113.4	2.12973e-06
		113.46	2.10438e-06
		113.52	2.07933e-06
		113.58	2.05458e-06
		113.64	2.03013e-06
		113.7	2.00597e-06
		113.76	1.9821e-06
		113.82	1.95851e-06
		113.88	1.93521e-06
		113.94	1.91219e-06
		114	1.88944e-06
		114.06	1.86697e-06
		114.12	1.84476e-06
		114.18	1.82282e-06
		114.24	1.80115e-06
		114.3	1.77973e-06
		114.36	1.75857e-06
		114.42	1.73767e-06
		114.48	1.71701e-06
		114.54	1.69193e-06
		114.6	1.67189e-06
		114.66	1.65208e-06
		114.72	1.63252e-06
		114.78	1.60844e-06
		114.84	1.58946e-06
		114.9	1.5707e-06
		114.96	1.55216e-06
		115.02	1.53385e-06
		115.08	1.51575e-06
		115.14	1.49786e-06
		115.2	1.48019e-06
		115.26	1.46273e-06
		115.32	1.44548e-06
		115.38	1.42843e-06
		115.44	1.41159e-06
		115.5	1.39494e-06
		115.56	1.37849e-06
		115.62	1.36224e-06
		115.68	1.34618e-06
		115.74	1.33032e-06
		115.8	1.31464e-06
		115.86	1.29915e-06
		115.92	1.28384e-06
		115.98	1.26871e-06
		116.04	1.25377e-06
		116.1	1.239e-06
		116.16	1.22441e-06
		116.22	1.21e-06
		116.28	1.19575e-06
		116.34	1.18167e-06
		116.4	1.16777e-06
		116.46	1.15403e-06
		116.52	1.14045e-06
		116.58	1.12703e-06
		116.64	1.11377e-06
		116.7	1.10068e-06
		116.76	1.08773e-06
		116.82	1.07494e-06
		116.88	1.06231e-06
		116.94	1.04982e-06
		117	1.03749e-06
		117.06	1.0253e-06
		117.12	1.01325e-06
		117.18	1.00135e-06
		117.24	9.89595e-07
		117.3	9.77977e-07
		117.36	9.66497e-07
		117.42	9.55154e-07
		117.48	9.43946e-07
		117.54	9.32872e-07
		117.6	9.2193e-07
		117.66	9.11118e-07
		117.72	9.00435e-07
		117.78	8.8988e-07
		117.84	8.7945e-07
		117.9	8.69145e-07
		117.96	8.58962e-07
		118.02	8.48901e-07
		118.08	8.38959e-07
		118.14	8.29136e-07
		118.2	8.1943e-07
		118.26	8.0984e-07
		118.32	8.00363e-07
		118.38	7.91e-07
		118.44	7.81748e-07
		118.5	7.72606e-07
		118.56	7.63573e-07
		118.62	7.54648e-07
		118.68	7.45829e-07
		118.74	7.37115e-07
		118.8	7.28504e-07
		118.86	7.19996e-07
		118.92	7.11589e-07
		118.98	7.03282e-07
		119.04	6.95074e-07
		119.1	6.86963e-07
		119.16	6.78949e-07
		119.22	6.7103e-07
		119.28	6.63205e-07
		119.34	6.55474e-07
		119.4	6.47834e-07
		119.46	6.40284e-07
		119.52	6.32825e-07
		119.58	6.25454e-07
		119.64	6.1817e-07
		119.7	6.10973e-07
		119.76	6.03861e-07
		119.82	5.96834e-07
		119.88	5.8989e-07
		119.94	5.83028e-07
[truncated: 1 more rows]
